# Supplementary material for: Genetic association and causal inference between lung function and venous thromboembolism
Source: Respir Res. 2023 Jan 30;24:36. doi: 10.1186/s12931-023-02335-3 (PMC9885683; doi:10.1186/s12931-023-02335-3)
Supplement: Supplementary file 2 — Additional file 2: Table S1. SNPs for FEV1 in the forwards MR analyses: Harmonized Data (r2 < 0.001). Table S2. SNPs for FVC in the forwards MR analyses: Harmonized Data (r2 < 0.001). Table S3. SNPs for FEV1/FVC in the forwards MR analyses: Harmonized Data (r2 < 0.001). Table S4. SNPs for PEF in the forwards MR analyses: Harmonized Data (r2 < 0.001). Table S5. SNPs for VTE in the reverse MR analyses: Harmonized Data (r2 < 0.001). Table S6. SNPs for DVT in the reverse MR analyses: Harmonized Data (r2 < 0.001). Table S7. SNPs for PE in the reverse MR analyses: Harmonized Data (r2 < 0.001). Table S8. Causal associations of lung function with the risk of VTE by forwards UVMR analyses. Table S9. Causal associations of VTE with lung function by reverse UVMR analyses. Table S10. The results of CAUSE analyses via forwards UVMR. Table S11. The results of CAUSE analyses via reverse UVMR. Table S12. Heritability and genetic correlations of lung function and VTE. [file 12931_2023_2335_MOESM2_ESM.xlsx]

## Sheet: overview
Overview
Table	description
S1	SNPs for FEV1 in the forwards MR analyses: Harmonized Data (r2 < 0.001)
S2	SNPs for FVC in the forwards MR analyses: Harmonized Data (r2 < 0.001)
S3	SNPs for FEV1/FVC in the forwards MR analyses: Harmonized Data (r2 < 0.001)
S4	SNPs for PEF in the forwards MR analyses: Harmonized Data (r2 < 0.001)
S5	SNPs for VTE in the reverse MR analyses: Harmonized Data (r2 < 0.001)
S6	SNPs for DVT in the reverse MR analyses: Harmonized Data (r2 < 0.001)
S7	SNPs for PE in the reverse MR analyses: Harmonized Data (r2 < 0.001)
S8	Causal associations of lung function with the risk of VTE by forwards UVMR analyses
S9	Causal associations of VTE with lung function by reverse UVMR analyses
S10	The results of CAUSE analyses via forwards UVMR
S11	The results of CAUSE analyses via reverse UVMR
S12	Heritability and genetic correlations of lung function and VTE
Abbreviations
FEV1	forced expiratory volume in one second
FVC	forced vital capacity
FEV1/FVC	the ratio of FEV1 to FVC
PEF	peak expiratory flow
VTE	venous thromboembolism
DVT	deep vein thrombosis
PE	pulmonary embolism
MR	Mendelian randomization
UVMR	univariate Mendelian randomization
CAUSE	causal analysis using summary effect

## Sheet: Table S1
Table S1 SNPs for FEV1 in the forwards MR analyses: Harmonized Data (r2 < 0.001)
												Outcome: VTE			Outcome: DVT			Outcome: PE			lung function
SNP	Exposure	CHR	POS	EA	OA	MAF	Beta	SE	P	R2	F_statistic	Beta	SE	P	Beta	SE	P	Beta	SE	P	N-2
rs16824937	FEV1	1	2182650	A	G	0.0704	-0.0341	0.0045	5.81e-14	0.000152198	60.9035	-0.0096	0.0406	0.8138	-0.0003	0.0563	0.9961	0.0009	0.0582	0.9875	400100
rs1106370	FEV1	1	9443340	A	G	0.4213	0.0138	0.0024	4.33e-09	9.28609e-05	37.1571	0.0099	0.0159	0.5353	0.0135	0.022	0.5385	-0.0005	0.0229	0.9837	400100
rs17395720	FEV1	1	19789558	T	C	0.7685	0.0161	0.0028	5.35e-09	9.22309e-05	36.905	0.056	0.019	0.003206	0.0899	0.0263	0.0006329	0.0363	0.0273	0.1843	400100
rs12737805	FEV1	1	22612690	A	G	0.7787	0.0203	0.0028	6.57e-13	0.000142028	56.8334	0.0063	0.0182	0.7301	0.025	0.0251	0.3197	-0.0374	0.0261	0.1524	400100
rs755249	FEV1	1	39995074	T	C	0.2328	-0.0202	0.0027	1.52e-13	0.000145755	58.3252	0.0322	0.019	0.09005	0.0301	0.0263	0.2517	0.0325	0.0274	0.2354	400100
rs2885697	FEV1	1	41544279	T	G	0.6664	-0.0137	0.0024	2.26e-08	8.34511e-05	33.3916	-0.038	0.0167	0.023	-0.0389	0.0231	0.09204	-0.0317	0.024	0.187	400100
rs1392140	FEV1	1	56101822	A	G	0.7262	-0.0154	0.0026	4.28e-09	9.43107e-05	37.7373	0.023	0.0184	0.2114	0.0088	0.0254	0.7291	0.0275	0.0264	0.2975	400100
rs1968027	FEV1	1	78191727	T	C	0.2094	-0.0184	0.0029	1.57e-10	0.000112098	44.8556	0.0152	0.021	0.47	0.0295	0.0291	0.3121	0.0363	0.0302	0.2295	400100
rs9970286	FEV1	1	111737398	A	G	0.3291	0.0172	0.0025	5.91e-12	0.000130639	52.2755	0.0118	0.0165	0.4747	0.0182	0.0229	0.4262	0.0247	0.0238	0.2995	400100
rs35750964	FEV1	1	118889996	T	C	0.7559	-0.02	0.0027	1.87e-13	0.000147612	59.0683	-0.0269	0.0184	0.1438	-0.0415	0.0255	0.1035	-0.0241	0.0265	0.3632	400100
rs6692738	FEV1	1	150166773	A	G	0.2853	0.0185	0.0026	8.67e-13	0.000139572	55.8506	0.0069	0.0182	0.7056	0.0292	0.0252	0.2468	-0.0325	0.0262	0.2154	400100
rs6697620	FEV1	1	150570166	A	G	0.4343	0.0226	0.0024	1.1e-21	0.000250971	100.439	0.0213	0.016	0.1837	0.0413	0.0221	0.06237	-0.0024	0.023	0.9156	400100
rs16859007	FEV1	1	163717289	A	G	0.1518	0.0178	0.0033	4.64e-08	8.15906e-05	32.6471	-0.0269	0.0227	0.2375	-0.0061	0.0315	0.8455	-0.0519	0.0327	0.1123	400100
rs6425501	FEV1	1	178718536	A	G	0.6477	-0.0182	0.0024	1.04e-13	0.000151168	60.4914	0.0259	0.0161	0.1079	0.0153	0.0223	0.4928	0.0285	0.0232	0.2187	400100
rs944190	FEV1	1	183314293	T	G	0.5905	-0.0156	0.0024	5.71e-11	0.000117694	47.0948	0.0122	0.0167	0.4629	-0.0041	0.0231	0.8595	0.0262	0.0239	0.2743	400100
rs2816992	FEV1	1	200069216	A	G	0.5879	-0.0131	0.0024	3.38e-08	8.31531e-05	33.2723	-0.0086	0.0161	0.5928	-0.0057	0.0223	0.7969	0.0126	0.0232	0.5869	400100
rs1008833	FEV1	1	204426295	A	G	0.8541	-0.0287	0.0033	4.55e-18	0.000205285	82.1515	-0.0194	0.0205	0.3449	-0.0155	0.0284	0.5853	-0.0265	0.0295	0.3694	400100
rs7516060	FEV1	1	207383908	A	G	0.6359	0.0138	0.0024	1.99e-08	8.81856e-05	35.2862	0.0076	0.0165	0.6449	0.0334	0.0229	0.1451	-0.0226	0.0238	0.3421	400100
rs72737267	FEV1	1	215463944	T	C	0.1228	0.0211	0.0036	3.27e-09	9.59162e-05	38.3797	0.013	0.0273	0.6336	-0.0248	0.0378	0.5124	0.0522	0.0393	0.1844	400100
rs7517716	FEV1	1	218844022	A	C	0.4681	-0.0172	0.0023	2.09e-13	0.000147318	58.9506	0.0194	0.0159	0.2233	0.0019	0.022	0.9301	0.05	0.0229	0.02865	400100
rs2808218	FEV1	1	221155418	T	C	0.6778	-0.0208	0.0025	1.09e-16	0.000188966	75.6196	0.0048	0.0162	0.7682	0.0105	0.0224	0.6401	0.0067	0.0233	0.7744	400100
rs10929647	FEV1	2	5688365	A	C	0.5133	-0.0129	0.0023	2.98e-08	8.31461e-05	33.2695	0.0098	0.0159	0.5357	0.0125	0.022	0.5711	0.0408	0.0228	0.07437	400100
rs2562008	FEV1	2	8447640	A	G	0.5336	0.0131	0.0024	3.9e-08	8.54175e-05	34.1785	-0.0123	0.016	0.4398	-0.0164	0.0221	0.4574	-0.0168	0.0229	0.4631	400100
rs2544535	FEV1	2	15906778	T	C	0.4881	-0.0216	0.0023	1.08e-20	0.000233148	93.3042	0.0171	0.0159	0.2837	0.0044	0.022	0.8413	0.0317	0.0229	0.1652	400100
rs62126364	FEV1	2	18292748	A	G	0.219	0.0302	0.0028	3.76e-27	0.000311989	124.866	0.0001	0.0201	0.9952	0.0273	0.0279	0.328	-0.043	0.0289	0.137	400100
rs6723572	FEV1	2	18578097	T	C	0.818	-0.0256	0.003	1.46e-17	0.000195135	78.0887	0.001	0.0197	0.9614	-0.0136	0.0273	0.6171	0.0237	0.0283	0.4009	400100
rs13036142	FEV1	2	18685444	T	C	0.1973	0.0207	0.0029	1.21e-12	0.000135722	54.3098	-0.0025	0.0175	0.8886	-0.0179	0.0243	0.4601	0.0129	0.0252	0.6087	400100
rs3795948	FEV1	2	23926659	T	C	0.5181	-0.0157	0.0023	1.1e-11	0.000123083	49.2518	-0.0161	0.0159	0.3097	-0.0273	0.022	0.2145	-0.0157	0.0228	0.4898	400100
rs72894568	FEV1	2	65557049	A	G	0.9755	-0.0427	0.0076	2.23e-08	8.71524e-05	34.8727	0.0113	0.0711	0.8738	0.0257	0.0984	0.7944	0.0461	0.1016	0.6503	400100
rs17033254	FEV1	2	67465753	T	C	0.8016	-0.0175	0.0029	2.58e-09	9.74104e-05	38.9777	0.0464	0.0218	0.03321	0.0555	0.0302	0.06585	0.0605	0.0313	0.05337	400100
rs62147658	FEV1	2	100561478	A	G	0.1264	-0.0247	0.0035	2.42e-12	0.000134736	53.9151	-0.0248	0.0203	0.2207	-0.0396	0.0281	0.1578	-0.0041	0.0291	0.8872	400100
rs1530555	FEV1	2	135599739	T	C	0.3736	0.0186	0.0024	1.32e-14	0.000161925	64.7968	-0.0137	0.0161	0.3954	-0.0298	0.0223	0.1818	-0.0001	0.0232	0.996	400100
rs7424771	FEV1	2	161276378	A	G	0.4468	-0.0169	0.0024	6.57e-13	0.000141188	56.4974	0.0328	0.0159	0.03884	0.0447	0.022	0.0421	0.031	0.0228	0.1751	400100
rs1840168	FEV1	2	169478826	T	C	0.2471	0.017	0.0027	3.16e-10	0.000107532	43.0282	0.0351	0.0183	0.05533	0.0252	0.0254	0.3212	0.0226	0.0264	0.3924	400100
rs2304340	FEV1	2	179260382	A	G	0.4084	-0.014	0.0024	3.72e-09	9.47109e-05	37.8974	-0.0018	0.0163	0.9104	0.016	0.0226	0.4788	-0.0328	0.0235	0.1631	400100
rs1249096	FEV1	2	199723365	A	G	0.5634	0.0181	0.0024	2.18e-14	0.000161171	64.495	-0.0223	0.0159	0.1611	0.0068	0.022	0.756	-0.0328	0.0229	0.1509	400100
rs72995681	FEV1	2	210310537	T	G	0.6286	0.0167	0.0024	5.21e-12	0.00013022	52.108	-0.017	0.0163	0.2984	-0.0085	0.0226	0.7064	-0.0028	0.0234	0.9032	400100
rs13008330	FEV1	2	218301627	T	C	0.1309	-0.0212	0.0035	1.09e-09	0.000102261	40.9189	-0.0029	0.0259	0.9101	0.015	0.0359	0.6767	0.0015	0.0372	0.9681	400100
rs2571445	FEV1	2	218683154	A	G	0.3971	-0.0285	0.0024	7.24e-33	0.000388924	155.669	-0.0108	0.016	0.4988	-0.0274	0.0221	0.2157	0.002	0.023	0.929	400100
rs62191107	FEV1	2	239876527	T	C	0.8013	-0.0286	0.0029	1.65e-22	0.000260468	104.241	-0.0001	0.0195	0.9957	-0.0408	0.0269	0.1299	0.0026	0.028	0.9269	400100
rs12695002	FEV1	2	242503047	T	C	0.5887	-0.0146	0.0024	1.15e-09	0.000103226	41.3049	0.0214	0.0162	0.1862	0.015	0.0224	0.5025	0.0293	0.0232	0.2067	400100
rs3856802	FEV1	3	11667714	T	C	0.5452	0.0139	0.0023	2.97e-09	9.58155e-05	38.3395	0.0064	0.016	0.6899	-0.0066	0.0221	0.7669	-0.0033	0.023	0.8861	400100
rs2974389	FEV1	3	13787641	A	G	0.4265	0.0165	0.0023	1.7e-12	0.000133183	53.2938	-0.011	0.0158	0.4875	-0.0065	0.0219	0.7673	-0.0083	0.0227	0.7137	400100
rs1286645	FEV1	3	25548574	A	G	0.1816	0.0167	0.003	3.05e-08	8.28981e-05	33.1703	-0.0035	0.0211	0.8684	-0.0244	0.0293	0.4044	0.0019	0.0304	0.9509	400100
rs13433809	FEV1	3	32935126	A	G	0.5607	0.0206	0.0023	1.43e-18	0.000209053	83.6596	0.008	0.0162	0.6209	-0.037	0.0224	0.09887	0.0656	0.0232	0.004789	400100
rs9819463	FEV1	3	53672471	T	C	0.7958	0.0224	0.0029	1.14e-14	0.000163074	65.2567	0.0053	0.0206	0.798	-0.041	0.0286	0.1516	0.0396	0.0296	0.1811	400100
rs6445932	FEV1	3	57879611	T	G	0.7519	-0.0287	0.0027	3.82e-26	0.000307313	122.994	-0.0017	0.0173	0.922	-0.0032	0.024	0.8926	-0.0296	0.025	0.2352	400100
rs1352658	FEV1	3	67433189	T	C	0.575	0.0152	0.0024	1.86e-10	0.000112921	45.1847	0.0029	0.016	0.8551	0.0029	0.0222	0.8974	-0.0155	0.023	0.4996	400100
rs1499894	FEV1	3	71571696	T	C	0.4404	0.0196	0.0024	1.02e-16	0.000189351	75.7736	-0.0182	0.0162	0.2605	-0.0485	0.0224	0.03041	0.0356	0.0233	0.1264	400100
rs13069228	FEV1	3	73572544	T	C	0.6386	0.0158	0.0024	9.59e-11	0.000115229	46.1084	-0.0321	0.0172	0.06223	-0.0363	0.0238	0.1271	0.01	0.0247	0.6847	400100
rs7639737	FEV1	3	98820050	T	C	0.7954	0.0325	0.0029	4.18e-29	0.000343786	137.596	-0.067	0.0205	0.001063	-0.0601	0.0283	0.03399	-0.065	0.0294	0.02704	400100
rs6807089	FEV1	3	123064089	T	C	0.5359	0.0131	0.0024	2.86e-08	8.53627e-05	34.1565	-0.0072	0.0159	0.6528	-0.0175	0.0221	0.4278	-0.0251	0.0229	0.2743	400100
rs2811416	FEV1	3	127991938	T	C	0.1166	0.0206	0.0036	1.61e-08	8.74219e-05	34.9806	-0.0034	0.0246	0.8897	-0.0233	0.0341	0.4947	-0.0017	0.0354	0.9625	400100
rs4955548	FEV1	3	134341060	A	C	0.3325	0.0159	0.0025	2.01e-10	0.000112219	44.9039	0.017	0.0178	0.3397	0.0158	0.0246	0.5213	0.0068	0.0255	0.7884	400100
rs73154306	FEV1	3	158211922	T	C	0.7283	0.025	0.0026	2.27e-21	0.000247349	98.9888	-0.0401	0.0185	0.0303	-0.0248	0.0256	0.3321	-0.041	0.0266	0.1237	400100
rs881755	FEV1	3	168710640	T	C	0.4844	-0.0246	0.0023	9.06e-26	0.000302285	120.981	0.0188	0.0158	0.2355	0.0111	0.0219	0.6134	0.0315	0.0228	0.167	400100
rs78101726	FEV1	3	169295436	A	G	0.8459	0.0334	0.0032	7.72e-25	0.000290834	116.396	-0.0347	0.02	0.08326	-0.047	0.0277	0.0899	-0.0162	0.0288	0.574	400100
rs73182224	FEV1	3	186083483	A	G	0.2389	-0.0178	0.0029	6e-10	0.00011522	46.1048	-0.0179	0.0239	0.4546	-0.0337	0.0331	0.3093	-0.0031	0.0344	0.9276	400100
rs10489880	FEV1	3	196961186	A	G	0.7214	-0.0155	0.0026	2.73e-09	9.65719e-05	38.6421	-0.0173	0.017	0.3077	-0.0135	0.0235	0.5666	-0.0046	0.0244	0.8503	400100
rs2153997	FEV1	4	2971626	A	G	0.7034	-0.0147	0.0025	6.71e-09	9.0165e-05	36.0783	0.0177	0.0165	0.2827	0.0417	0.0228	0.06718	-0.0091	0.0237	0.7005	400100
rs1054661	FEV1	4	3495941	T	C	0.6528	-0.0139	0.0024	1.09e-08	8.75829e-05	35.045	0.0236	0.0159	0.1373	-0.0025	0.022	0.9106	0.0324	0.0228	0.1555	400100
rs12331869	FEV1	4	56012149	A	G	0.1789	-0.0181	0.0031	3.17e-09	9.62484e-05	38.5127	-0.0295	0.0209	0.1577	-0.0286	0.0289	0.3228	-0.0374	0.03	0.2118	400100
rs6830774	FEV1	4	57816306	T	C	0.5331	0.0145	0.0023	6.76e-10	0.000104664	41.8806	-0.0185	0.016	0.2468	-0.035	0.0221	0.1132	-0.0192	0.023	0.4041	400100
rs62316310	FEV1	4	75676529	A	G	0.2603	0.0176	0.0027	4.53e-11	0.000119285	47.7315	-0.0048	0.0208	0.8169	-0.0158	0.0287	0.5824	-0.0018	0.0299	0.9531	400100
rs2125787	FEV1	4	87996623	A	G	0.5996	0.0131	0.0024	4.26e-08	8.24002e-05	32.971	0.0094	0.0159	0.5541	0.0029	0.022	0.8941	0.0278	0.0229	0.2247	400100
rs1909121	FEV1	4	106240084	A	G	0.0762	0.0281	0.0044	2.1e-10	0.000111167	44.4828	0.0352	0.0284	0.2155	0.0529	0.0393	0.1785	0.0108	0.0408	0.7904	400100
rs34712979	FEV1	4	106819053	A	G	0.2561	-0.0567	0.0027	9.32e-97	0.00122496	490.706	-0.0186	0.0185	0.3156	-0.0525	0.0256	0.04044	-0.0076	0.0266	0.7754	400100
rs59831071	FEV1	4	113607978	A	G	0.4684	-0.013	0.0024	3.62e-08	8.41625e-05	33.6762	0.0127	0.0159	0.4231	0.0296	0.0219	0.1768	-0.0036	0.0228	0.8733	400100
rs308381	FEV1	4	123783105	A	G	0.9591	0.0328	0.0059	3.12e-08	8.44044e-05	33.773	-0.0576	0.0423	0.1737	-0.0513	0.0585	0.3805	-0.0728	0.061	0.2325	400100
rs57389113	FEV1	4	124830931	A	G	0.1701	-0.0191	0.0031	1.07e-09	0.000102998	41.2136	-0.0008	0.0225	0.9712	-0.0123	0.0312	0.6941	0.0208	0.0324	0.5198	400100
rs4834214	FEV1	4	128652227	A	G	0.5515	-0.0146	0.0024	5.64e-10	0.000105449	42.1947	0.0126	0.0158	0.4249	-0.0067	0.0219	0.7587	-0.01	0.0228	0.6599	400100
rs3106209	FEV1	4	140884723	A	C	0.3288	0.0138	0.0025	3.65e-08	8.40566e-05	33.6339	0.0362	0.0167	0.03024	0.0339	0.0231	0.1424	0.0123	0.024	0.6099	400100
rs7663740	FEV1	4	145468845	T	G	0.5438	0.0405	0.0023	1.17e-66	0.000813832	325.879	-0.0234	0.0163	0.15	-0.0208	0.0226	0.3563	-0.0211	0.0234	0.3672	400100
rs10005540	FEV1	4	174582067	T	C	0.6145	0.0144	0.0024	3.08e-09	9.82429e-05	39.3109	0.0066	0.0165	0.6921	0.0103	0.0229	0.6514	0.0594	0.0238	0.01252	400100
rs11739847	FEV1	5	609661	A	G	0.1992	-0.021	0.0029	4.3e-13	0.000140696	56.3004	-0.003	0.0232	0.8963	-0.0328	0.0322	0.3078	-0.007	0.0334	0.8348	400100
rs268717	FEV1	5	33352738	T	C	0.9074	-0.0307	0.004	1.67e-14	0.000158386	63.3802	0.0144	0.0279	0.6069	0.0021	0.0386	0.9574	-0.0011	0.0402	0.979	400100
rs3212656	FEV1	5	52283027	T	C	0.7891	-0.0244	0.0029	1.72e-17	0.000198161	79.2999	-0.0332	0.0187	0.07551	-0.0478	0.0258	0.06428	-0.0187	0.0268	0.4843	400100
rs425102	FEV1	5	77396400	T	G	0.7597	0.0159	0.0027	6.55e-09	9.23039e-05	36.9342	-0.0147	0.0204	0.4715	0.0078	0.0282	0.7829	-0.0145	0.0293	0.621	400100
rs2545675	FEV1	5	98105191	T	C	0.5213	0.0153	0.0024	6.75e-11	0.000116833	46.7502	0.0017	0.0168	0.9201	-0.0115	0.0233	0.6208	-0.0006	0.0242	0.9796	400100
rs4836246	FEV1	5	122117210	A	G	0.3388	-0.0139	0.0025	1.96e-08	8.65637e-05	34.6371	-0.0039	0.0168	0.8174	-0.0152	0.0232	0.5138	0.001	0.0241	0.9661	400100
rs11241689	FEV1	5	122692080	T	C	0.4388	-0.0173	0.0024	2.16e-13	0.000147403	58.9847	0.003	0.0159	0.8512	-0.0059	0.0221	0.7896	0.0149	0.0229	0.5143	400100
rs7700595	FEV1	5	128767075	A	G	0.8762	-0.0227	0.0036	1.94e-10	0.000111791	44.7325	-0.0532	0.028	0.05769	-0.0668	0.0388	0.0849	-0.0181	0.0402	0.6518	400100
rs55747751	FEV1	5	132397351	A	G	0.0808	-0.0247	0.0043	1.37e-08	9.06244e-05	36.2621	-0.0741	0.0347	0.03285	-0.0754	0.0482	0.1177	-0.0625	0.0497	0.2092	400100
rs7733410	FEV1	5	147856522	A	G	0.4407	0.0342	0.0024	7.12e-47	0.000576594	230.828	0.0006	0.0161	0.9693	0.0075	0.0223	0.736	0.0252	0.0232	0.2772	400100
rs4490572	FEV1	5	148612322	A	G	0.4632	-0.0184	0.0024	9.24e-15	0.000168363	67.3734	-0.007	0.0165	0.6721	0.0196	0.0228	0.3916	-0.0224	0.0237	0.3453	400100
rs979453B	FEV1	5	150595073	A	G	0.6745	0.0189	0.0025	3.61e-14	0.000156851	62.7658	-0.0284	0.018	0.115	-0.0259	0.0249	0.2995	-0.0106	0.0259	0.6812	400100
rs13361953	FEV1	5	156926442	T	C	0.6645	0.0258	0.0025	2.02e-25	0.000296795	118.783	-0.0397	0.0164	0.0151	-0.039	0.0226	0.08473	-0.0168	0.0235	0.4751	400100
rs72643433	FEV1	5	158364449	A	G	0.251	-0.019	0.0027	2.1e-12	0.000135735	54.3151	-0.0094	0.0195	0.6298	-0.0274	0.0271	0.3123	-0.0279	0.0281	0.3202	400100
rs10059996	FEV1	5	170901463	T	G	0.3548	-0.0139	0.0025	3.73e-08	8.84581e-05	35.3952	-0.0022	0.0168	0.8948	0.0031	0.0233	0.8927	0.0064	0.0242	0.7913	400100
rs11747434	FEV1	5	172779211	T	C	0.722	-0.0156	0.0026	2.76e-09	9.76925e-05	39.0906	-0.0026	0.0176	0.8807	-0.0161	0.0244	0.5086	0.0015	0.0253	0.9518	400100
rs12204336	FEV1	6	2496694	A	G	0.3737	-0.014	0.0024	5.72e-09	9.17469e-05	36.7113	0.0065	0.0164	0.6917	0.004	0.0226	0.8586	-0.015	0.0235	0.523	400100
rs9350191	FEV1	6	19842661	T	C	0.8478	-0.0236	0.0033	4.68e-13	0.000143735	57.5166	-0.0068	0.022	0.7558	0.0177	0.0304	0.5604	-0.0106	0.0316	0.7362	400100
rs1543310	FEV1	6	22110418	T	C	0.4595	-0.016	0.0024	1.54e-11	0.00012716	50.8833	-0.0228	0.0166	0.1697	-0.011	0.023	0.6318	-0.0228	0.0239	0.3393	400100
rs10947550	FEV1	6	35428782	A	G	0.5578	0.0153	0.0023	5.17e-11	0.000115481	46.2092	-0.039	0.0163	0.0171	-0.0661	0.0226	0.003474	-0.0256	0.0235	0.2761	400100
rs9357446	FEV1	6	44447598	A	G	0.5169	-0.0134	0.0023	8.12e-09	8.96774e-05	35.8832	0.0154	0.0159	0.3329	0.008	0.022	0.7162	0.0315	0.0228	0.1683	400100
rs2894837	FEV1	6	56336406	A	G	0.6398	0.0175	0.0024	9.22e-13	0.000141154	56.4838	0.0072	0.0182	0.6946	0.0118	0.0252	0.6405	-0.0183	0.0262	0.4854	400100
rs12212123	FEV1	6	76285379	T	C	0.8957	0.0263	0.0039	9.42e-12	0.000129237	51.7146	-0.0132	0.0233	0.5695	-0.03	0.0322	0.3519	-0.0037	0.0335	0.9119	400100
rs221615	FEV1	6	105483327	A	G	0.269	-0.017	0.0026	1.15e-10	0.000113657	45.4795	0.0028	0.0182	0.8772	-0.0274	0.0251	0.2761	-0.0097	0.0261	0.7108	400100
rs2806356	FEV1	6	109266255	T	C	0.8153	0.0322	0.003	1.09e-26	0.000312267	124.977	0.0394	0.0219	0.07161	0.0637	0.0303	0.0355	0.0137	0.0314	0.6616	400100
rs7753563	FEV1	6	126802598	A	G	0.2323	-0.0201	0.0028	4.14e-13	0.0001441	57.6626	0.0104	0.0172	0.5443	-0.019	0.0237	0.4227	0.0316	0.0247	0.2007	400100
rs9385988	FEV1	6	142560957	A	G	0.7232	-0.0279	0.0026	1.4e-26	0.000311647	124.729	-0.0103	0.0165	0.532	0.001	0.0228	0.9659	-0.0275	0.0237	0.245	400100
rs6904757	FEV1	6	152593102	A	G	0.634	0.0157	0.0024	1.58e-10	0.000114393	45.7739	0.0099	0.0165	0.546	-0.0124	0.0228	0.5857	-0.0172	0.0237	0.468	400100
rs17812980	FEV1	6	155555924	T	C	0.5033	0.0135	0.0023	7.55e-09	9.1121e-05	36.4608	-0.0378	0.0159	0.01723	-0.0384	0.022	0.08062	-0.0178	0.0228	0.435	400100
rs661857	FEV1	6	158658788	T	C	0.5156	-0.0148	0.0023	3.08e-10	0.000109413	43.7811	-0.0241	0.0159	0.1287	-0.0649	0.022	0.003155	-0.0009	0.0228	0.9699	400100
rs3253	FEV1	6	169616112	T	C	0.3141	0.0162	0.0025	1.28e-10	0.000113081	45.2487	0.0063	0.0169	0.7101	0.0335	0.0233	0.1508	0.0074	0.0242	0.7602	400100
rs4724960	FEV1	7	7241299	A	G	0.6628	0.0159	0.0025	1.03e-10	0.000113004	45.2181	-0.0006	0.016	0.9705	-0.0192	0.0221	0.3844	0.0172	0.023	0.4531	400100
rs217554	FEV1	7	14905933	A	G	0.6728	0.0135	0.0025	4.67e-08	8.02411e-05	32.107	-0.0103	0.0173	0.5497	-0.0045	0.0239	0.8517	-0.0018	0.0248	0.9407	400100
rs10273455	FEV1	7	17762666	A	C	0.5518	-0.0149	0.0023	1.89e-10	0.000109814	43.9412	-0.0065	0.0159	0.6838	-0.0108	0.022	0.6229	0.0189	0.0228	0.4089	400100
rs7806296	FEV1	7	18344095	A	G	0.36	-0.019	0.0024	4.19e-15	0.000166349	66.5672	-0.02	0.0166	0.23	-0.0132	0.023	0.5662	-0.0201	0.0239	0.4002	400100
rs2040732	FEV1	7	20418134	T	C	0.4167	0.0148	0.0024	2.87e-10	0.00010648	42.6073	0.0003	0.0158	0.9827	0.0076	0.0219	0.7267	-0.0058	0.0227	0.7973	400100
rs849135	FEV1	7	28196413	A	G	0.4999	0.0198	0.0023	1.05e-17	0.00019602	78.443	0.0205	0.0159	0.1982	0.0207	0.022	0.3475	0.0186	0.0229	0.4157	400100
rs6462481	FEV1	7	33510616	T	C	0.2314	-0.0161	0.0028	5.28e-09	9.22031e-05	36.8939	0.0209	0.019	0.2735	0.0114	0.0264	0.6649	0.0489	0.0274	0.07423	400100
rs4730073	FEV1	7	104855871	A	C	0.6432	0.014	0.0024	1.05e-08	8.99616e-05	35.9969	0.0007	0.0171	0.9658	-0.0173	0.0237	0.4659	-0.0066	0.0246	0.7895	400100
rs4726715	FEV1	7	139488790	T	G	0.4786	-0.0138	0.0024	4.66e-09	9.50456e-05	38.0313	0.0048	0.0158	0.762	-0.0119	0.0219	0.5862	0.0208	0.0227	0.3605	400100
rs12698403	FEV1	7	156127246	A	G	0.4418	-0.0274	0.0024	6.42e-31	0.000370294	148.21	0.0012	0.0159	0.9378	-0.0083	0.022	0.7065	-0.0038	0.0228	0.8683	400100
rs330925	FEV1	8	9000941	A	G	0.3092	-0.0171	0.0026	2.54e-11	0.000124915	49.9847	0.0226	0.0195	0.2463	-0.0049	0.0271	0.8568	0.002	0.0281	0.9439	400100
rs4737183	FEV1	8	64720693	A	G	0.5264	-0.0148	0.0024	3.21e-10	0.000109215	43.7016	-0.0087	0.0161	0.5876	-0.0199	0.0222	0.3719	-0.0001	0.0231	0.9955	400100
rs659398	FEV1	8	103131300	T	C	0.2719	-0.0175	0.0027	4.35e-11	0.000121257	48.5208	0.0158	0.0169	0.35	0.0151	0.0233	0.5183	0.0339	0.0243	0.1621	400100
rs12679101	FEV1	8	109447132	T	C	0.7471	0.015	0.0027	2.61e-08	8.50237e-05	34.0209	0.0116	0.0167	0.4867	0.0104	0.0231	0.6513	-0.0108	0.024	0.6525	400100
rs6470697	FEV1	8	130130604	A	C	0.9014	-0.0283	0.0039	6.55e-13	0.000142363	56.9676	0.0055	0.0321	0.8643	0.0039	0.0444	0.9307	0.0402	0.0461	0.384	400100
rs7838717	FEV1	8	145504343	T	C	0.3631	-0.0217	0.0025	1.83e-18	0.000217795	87.1586	0.0157	0.018	0.3837	0.0166	0.0249	0.5048	0.0345	0.0259	0.1826	400100
rs2095024	FEV1	9	1501783	A	G	0.5882	0.0166	0.0024	2.27e-12	0.000133493	53.4176	0.0039	0.017	0.8201	0.0223	0.0236	0.3455	-0.0309	0.0245	0.2061	400100
rs72718111	FEV1	9	16985589	A	C	0.7425	-0.016	0.0027	2.85e-09	9.78912e-05	39.1701	0.0052	0.0182	0.7766	0.0081	0.0252	0.7489	0.027	0.0262	0.3032	400100
rs1360235	FEV1	9	18038013	A	G	0.5182	-0.0146	0.0023	3.87e-10	0.000106439	42.5907	-0.004	0.0159	0.7998	0.0342	0.0219	0.1193	-0.0436	0.0228	0.05588	400100
rs201191	FEV1	9	23585035	A	C	0.4858	0.0168	0.0023	5.07e-13	0.000141006	56.4245	-0.0187	0.0158	0.2373	-0.0379	0.0219	0.08381	-0.0061	0.0228	0.7877	400100
rs7028528	FEV1	9	83789710	A	C	0.6721	-0.0149	0.0025	2.39e-09	9.78538e-05	39.1552	-0.0203	0.0172	0.2395	-0.0572	0.0239	0.01652	-0.0223	0.0248	0.3671	400100
rs12115436	FEV1	9	98879734	A	G	0.1671	0.0226	0.0031	5.09e-13	0.000142173	56.8914	-0.0195	0.0196	0.3204	-0.0238	0.0271	0.3804	-0.024	0.0282	0.3937	400100
rs803909	FEV1	9	119413447	T	G	0.4591	0.0212	0.0024	2.08e-19	0.000223216	89.3288	-0.0063	0.0166	0.7042	0.0021	0.0229	0.9283	-0.0202	0.0238	0.3951	400100
rs10781518	FEV1	9	139300547	A	G	0.5487	0.014	0.0024	2.88e-09	9.70703e-05	38.8416	0.0118	0.0161	0.4631	0.0303	0.0222	0.1734	-0.0159	0.0231	0.4911	400100
rs2271804	FEV1	10	12252217	A	G	0.5298	0.0338	0.0023	4.74e-48	0.000569191	227.863	0.0266	0.0158	0.09337	0.0236	0.0219	0.2813	-0.0098	0.0228	0.6673	400100
rs4748734	FEV1	10	21210538	T	G	0.6931	-0.014	0.0025	2.61e-08	8.33833e-05	33.3644	-0.0047	0.0181	0.7963	0.0144	0.025	0.5646	-0.0195	0.026	0.4537	400100
rs211401	FEV1	10	32390112	T	C	0.6344	-0.0145	0.0024	1.81e-09	9.75294e-05	39.0253	-0.019	0.0174	0.2753	0.0029	0.0241	0.9051	-0.0235	0.0251	0.3478	400100
rs2393729	FEV1	10	63837016	T	C	0.4211	-0.0139	0.0024	4.78e-09	9.41995e-05	37.6928	0.0073	0.0164	0.6579	0.0101	0.0227	0.6564	0.0106	0.0236	0.6519	400100
rs7092539	FEV1	10	65066509	T	C	0.815	-0.0222	0.003	1.79e-13	0.000148616	59.4701	0.005	0.0206	0.8103	-0.0026	0.0285	0.9281	-0.031	0.0296	0.2954	400100
rs10997955	FEV1	10	69914664	T	C	0.5888	-0.0177	0.0024	1.2e-13	0.000151704	60.706	-0.0239	0.0162	0.1397	-0.0234	0.0224	0.2963	0.0092	0.0233	0.6939	400100
rs2579762	FEV1	10	78318879	A	C	0.5276	0.0289	0.0023	6.2e-35	0.000416333	166.644	0.0026	0.0159	0.8722	-0.0038	0.022	0.8633	0.0105	0.0228	0.6465	400100
rs2489009	FEV1	10	102428302	T	C	0.5477	-0.0134	0.0024	1.85e-08	8.89629e-05	35.5972	0.0278	0.0161	0.08443	0.0142	0.0223	0.5232	0.0381	0.0231	0.09964	400100
rs11191841	FEV1	10	105639611	T	C	0.4914	-0.0168	0.0023	6.21e-13	0.000141078	56.4534	0.0024	0.0161	0.8817	-0.022	0.0223	0.3236	0.0347	0.0232	0.1338	400100
rs7906816	FEV1	10	123412399	A	G	0.9426	-0.0312	0.005	5.74e-10	0.000105336	42.1495	0.03	0.0373	0.4206	0.048	0.0516	0.3527	0.0212	0.0534	0.6919	400100
rs149333984	FEV1	11	32494375	A	G	0.0406	0.036	0.006	1.64e-09	0.000100963	40.3992	-0.0167	0.064	0.7945	0.0024	0.0885	0.9784	-0.0005	0.092	0.9954	400100
rs7116641	FEV1	11	43696917	T	G	0.6829	0.0185	0.0025	1.21e-13	0.000148227	59.3143	0.0325	0.0171	0.05765	0.0616	0.0237	0.009263	0.0264	0.0246	0.2836	400100
rs2521564	FEV1	11	61696334	A	G	0.5929	-0.0144	0.0024	1.58e-09	0.000100101	40.0543	0.0133	0.0159	0.4037	-0.0002	0.0221	0.9913	0.0234	0.0229	0.3069	400100
rs71490394	FEV1	11	62370155	A	G	0.3671	0.0264	0.0024	1.66e-27	0.00032386	129.618	-0.0032	0.0183	0.8618	-0.059	0.0253	0.01986	0.0034	0.0263	0.8983	400100
rs2027761	FEV1	11	73036179	T	C	0.113	0.0282	0.0037	2.54e-14	0.000159415	63.7923	0.028	0.0221	0.2056	0.0343	0.0306	0.2625	0.0064	0.0318	0.8396	400100
rs117261012	FEV1	11	86444761	A	G	0.842	0.0241	0.0032	1.01e-13	0.000154537	61.8399	-0.0042	0.0219	0.8489	-0.0032	0.0304	0.9172	-0.0374	0.0315	0.2352	400100
rs3133084	FEV1	11	126027473	A	G	0.7659	0.0188	0.0028	9.73e-12	0.000126742	50.7157	-0.0003	0.0175	0.9875	-0.0077	0.0243	0.7509	-0.0141	0.0252	0.5749	400100
rs4936101	FEV1	11	130305605	A	G	0.4049	0.0138	0.0024	7.79e-09	9.17753e-05	36.7227	0.0136	0.0159	0.3931	0.0297	0.022	0.1775	0.0075	0.0229	0.7425	400100
rs56196860	FEV1	12	2908330	A	C	0.0312	-0.0446	0.0069	7.82e-11	0.000120251	48.1182	-0.0062	0.0731	0.9322	0.1099	0.1008	0.2756	-0.0861	0.1054	0.414	400100
rs7139311	FEV1	12	15266796	T	C	0.5354	0.0131	0.0023	1.69e-08	8.53749e-05	34.1614	-0.0096	0.0159	0.545	-0.0168	0.022	0.4456	-0.0186	0.0229	0.4153	400100
rs676274	FEV1	12	20402467	A	G	0.5823	0.014	0.0024	2.47e-09	9.53449e-05	38.1511	0.0098	0.0158	0.5348	-0.0102	0.0219	0.6415	0.0156	0.0228	0.4926	400100
rs57380671	FEV1	12	28010407	T	C	0.8111	-0.0182	0.003	8.34e-10	0.000101503	40.6155	-0.0027	0.021	0.8989	0.0186	0.0291	0.5235	-0.0149	0.0302	0.6225	400100
rs12313454	FEV1	12	28840892	A	G	0.8827	-0.0247	0.0036	6.55e-12	0.000126338	50.5543	0.0055	0.0265	0.837	0.0198	0.0367	0.5888	-0.0159	0.0381	0.6763	400100
rs2640562	FEV1	12	56466473	T	C	0.3457	-0.0153	0.0025	5.95e-10	0.000105898	42.3744	-0.003	0.0169	0.8568	0.0226	0.0233	0.3341	-0.0065	0.0242	0.7899	400100
rs11176001	FEV1	12	66409367	A	C	0.1309	-0.0291	0.0035	4.88e-17	0.000192675	77.1041	0.0225	0.0222	0.3093	0.0182	0.0307	0.552	0.0327	0.0319	0.3049	400100
rs10444582	FEV1	12	69868410	A	C	0.6547	0.0159	0.0025	1.25e-10	0.000114304	45.7384	-0.0164	0.0169	0.3318	0.0063	0.0234	0.7864	0.0053	0.0243	0.8285	400100
rs4074726	FEV1	12	85671452	T	C	0.2924	0.0149	0.0026	7.07e-09	9.18687e-05	36.7601	-0.016	0.0178	0.3682	-0.0192	0.0247	0.4372	0.0007	0.0256	0.9767	400100
rs2195242	FEV1	12	102808464	A	G	0.2623	0.0166	0.0027	3.83e-10	0.000106641	42.6716	-0.0162	0.0171	0.3436	-0.0547	0.0237	0.02065	0.011	0.0246	0.6544	400100
rs2162319	FEV1	12	114678868	A	G	0.8237	-0.0256	0.0031	9.28e-17	0.000190341	76.1697	-0.0152	0.0258	0.5559	-0.0254	0.0357	0.4777	-0.023	0.0371	0.5343	400100
rs10773000	FEV1	12	123736084	T	G	0.3325	-0.0139	0.0025	2.63e-08	8.57635e-05	34.3169	-0.0276	0.0167	0.09833	-0.0291	0.0231	0.2084	-0.0161	0.024	0.5024	400100
rs2875610	FEV1	13	71700407	A	G	0.6562	0.0197	0.0024	6.48e-16	0.000175107	70.0727	-0.0099	0.0166	0.5512	-0.0666	0.023	0.003787	0.0359	0.0239	0.1331	400100
rs4885681	FEV1	13	80467235	T	C	0.7248	0.0186	0.0026	1.83e-12	0.000138014	55.2269	-0.0229	0.018	0.2026	-0.0118	0.0249	0.6368	-0.0358	0.0259	0.1665	400100
rs10141786	FEV1	14	74817418	A	G	0.4017	0.0182	0.0024	3.05e-14	0.000159219	63.7135	0.0074	0.0168	0.6597	0.0179	0.0233	0.4421	0.0008	0.0241	0.9747	400100
rs55951163	FEV1	14	92510407	A	G	0.3794	0.0175	0.0024	4.55e-13	0.000144217	57.7094	0.0255	0.0165	0.1227	0.0051	0.0229	0.8231	0.0437	0.0238	0.06569	400100
rs12894780	FEV1	14	93503386	T	C	0.8741	0.0239	0.0035	1.52e-11	0.000125722	50.3079	-0.0059	0.025	0.815	-0.0074	0.0346	0.831	0.0017	0.036	0.9628	400100
rs8006310	FEV1	14	105218476	A	G	0.5525	0.0139	0.0024	4.74e-09	9.55399e-05	38.2292	-0.0106	0.0159	0.5018	0.0046	0.022	0.8341	-0.0224	0.0228	0.3262	400100
rs8030071	FEV1	15	38153381	A	C	0.3545	0.0137	0.0024	1.95e-08	8.58981e-05	34.3708	0.0055	0.017	0.7469	-0.0014	0.0235	0.9535	-0.0043	0.0244	0.8587	400100
rs731052	FEV1	15	49957299	T	C	0.067	0.0381	0.0046	2.06e-16	0.000181483	72.6246	-0.0056	0.035	0.8726	-0.0877	0.0486	0.07089	0.0436	0.0501	0.3845	400100
rs8033889	FEV1	15	71680080	T	G	0.2192	-0.0301	0.0028	7.08e-27	0.00031013	124.121	0.0087	0.0186	0.6382	-0.0146	0.0257	0.5717	0.0254	0.0267	0.3426	400100
rs8040868	FEV1	15	78911181	T	C	0.6078	0.0186	0.0024	7.92e-15	0.000164939	66.0031	-0.005	0.0163	0.7571	-0.0036	0.0226	0.8743	-0.0191	0.0235	0.415	400100
rs12441675	FEV1	15	83611362	T	C	0.519	0.0131	0.0023	2.04e-08	8.56811e-05	34.2839	0.0043	0.0159	0.7891	0.0024	0.022	0.9141	-0.0013	0.0228	0.9561	400100
rs1896797	FEV1	15	84274591	A	G	0.4904	0.0218	0.0023	1.59e-20	0.000237532	95.0593	0.0091	0.0159	0.5655	0.0029	0.022	0.8952	0.0179	0.0228	0.4319	400100
rs3751837	FEV1	16	3583173	T	C	0.2202	-0.0235	0.0028	6.35e-17	0.000189656	75.8957	0.014	0.0196	0.4758	0.0154	0.0271	0.5703	0.0123	0.0281	0.6607	400100
rs7198383	FEV1	16	8619750	T	C	0.6825	0.0155	0.0025	6.78e-10	0.000104121	41.6633	0.0016	0.0168	0.9236	0.0111	0.0233	0.6355	0.0146	0.0242	0.5454	400100
rs12928404	FEV1	16	28847246	T	C	0.5896	0.0139	0.0024	4.49e-09	9.35028e-05	37.414	-0.0031	0.016	0.8471	0.0151	0.0221	0.4937	-0.013	0.023	0.5702	400100
rs4889599	FEV1	16	30968589	T	C	0.6284	0.0222	0.0024	2.43e-20	0.00023017	92.112	-0.0498	0.0165	0.002558	-0.0309	0.0229	0.1759	-0.0743	0.0237	0.001746	400100
rs76219171	FEV1	16	50188929	A	G	0.0601	-0.0283	0.005	1.26e-08	9.04813e-05	36.2049	0.0627	0.0426	0.1409	-0.0391	0.0591	0.5077	0.0673	0.0612	0.2717	400100
rs6500126	FEV1	16	52192998	A	G	0.3388	0.0144	0.0025	4.91e-09	9.29033e-05	37.1741	0.0182	0.016	0.2551	0.007	0.0222	0.7528	0.0094	0.023	0.6822	400100
rs11075744	FEV1	16	69909115	A	G	0.5725	-0.0209	0.0024	9.91e-19	0.000213813	85.5649	0.06	0.016	0.0001737	0.0445	0.0221	0.0445	0.0649	0.023	0.004746	400100
rs2345443	FEV1	16	78225633	A	G	0.3114	0.0221	0.0025	3.03e-18	0.00020946	83.8223	0.0057	0.0165	0.7323	0.0087	0.0229	0.705	0.0173	0.0238	0.4674	400100
rs6539952	FEV1	16	86579223	A	C	0.2615	-0.017	0.0027	3.5e-10	0.000111622	44.665	-0.0019	0.0171	0.9118	-0.0039	0.0236	0.8705	0.0009	0.0246	0.9703	400100
rs78579285	FEV1	16	88813060	T	C	0.182	-0.0205	0.003	1.85e-11	0.00012513	50.0709	-0.0278	0.0204	0.1715	-0.0026	0.0282	0.9265	-0.0026	0.0292	0.9292	400100
rs930527	FEV1	17	6479655	T	C	0.4136	0.0131	0.0024	3.12e-08	8.32429e-05	33.3082	-0.0031	0.016	0.8457	0.0054	0.0222	0.8089	0.011	0.023	0.6333	400100
rs11078321	FEV1	17	15906392	T	C	0.4724	0.0137	0.0023	4.75e-09	9.35591e-05	37.4365	0.0008	0.0159	0.9577	-0.0013	0.0221	0.9526	-0.0017	0.0229	0.941	400100
rs8067252	FEV1	17	29263700	T	C	0.229	0.0192	0.0028	1.26e-11	0.000130173	52.0892	-0.0353	0.018	0.05002	-0.0446	0.0249	0.07343	-0.0399	0.0259	0.1231	400100
rs11657029	FEV1	17	36864953	A	G	0.1891	-0.0246	0.003	1.39e-16	0.000185592	74.2691	0.0167	0.0255	0.5124	-0.0147	0.0353	0.6761	0.0638	0.0366	0.08084	400100
rs79412431	FEV1	17	43940021	A	G	0.2161	-0.0426	0.0029	3.1e-49	0.000614844	246.15	0.0315	0.0289	0.2768	0.046	0.0402	0.2518	0.014	0.0414	0.7358	400100
rs886444	FEV1	17	46051911	A	G	0.405	0.0136	0.0024	8.37e-09	8.91415e-05	35.6687	-0.0201	0.0162	0.214	-0.0373	0.0224	0.09573	-0.0291	0.0233	0.2112	400100
rs28519449	FEV1	17	54195453	T	C	0.4043	0.0205	0.0024	3.51e-18	0.000202427	81.0076	-0.0049	0.0161	0.7593	-0.004	0.0223	0.8585	-0.0098	0.0232	0.6736	400100
rs6501455	FEV1	17	69201811	A	G	0.5015	0.0296	0.0023	1.28e-36	0.000438076	175.351	0.0269	0.0162	0.09821	0.0429	0.0225	0.05629	-0.0066	0.0234	0.7789	400100
rs62091797	FEV1	17	73470613	T	G	0.8629	-0.0258	0.0034	5.52e-14	0.000157495	63.0238	-0.0151	0.0249	0.5445	-0.0599	0.0346	0.08289	0.0558	0.0356	0.1172	400100
rs35568625	FEV1	17	79906748	T	C	0.4652	-0.0163	0.0024	1.48e-11	0.000132201	52.9008	0.018	0.0161	0.2652	-0.0002	0.0223	0.9928	0.0308	0.0232	0.1841	400100
rs55916581	FEV1	18	210698	T	C	0.7364	-0.0151	0.0026	1.12e-08	8.85203e-05	35.4201	-0.0117	0.0177	0.5105	0.0383	0.0246	0.1189	-0.0399	0.0255	0.1181	400100
rs513953	FEV1	18	8801351	A	G	0.2542	-0.0273	0.0027	1.24e-24	0.000282588	113.095	0.0012	0.0182	0.9471	0.0111	0.0253	0.6594	0.0123	0.0262	0.6377	400100
rs8089099	FEV1	18	10078071	A	G	0.2746	0.0163	0.0026	4.35e-10	0.000105848	42.3543	-0.0307	0.0179	0.086	-0.0791	0.0248	0.001408	0.0112	0.0257	0.6631	400100
rs4800410	FEV1	18	20032854	A	C	0.5945	-0.0197	0.0024	1.25e-16	0.000187114	74.8781	0.0212	0.0159	0.1827	0.0143	0.022	0.5165	0.0164	0.0229	0.474	400100
rs303752	FEV1	18	21074255	A	G	0.409	-0.0154	0.0024	1.29e-10	0.000114652	45.8776	0.0333	0.0161	0.03843	0.0431	0.0222	0.05245	0.0232	0.0231	0.3148	400100
rs9807668	FEV1	18	42827898	T	C	0.0946	0.0294	0.004	1.39e-13	0.000148066	59.2501	0.0845	0.0296	0.00429	0.0662	0.041	0.1064	0.0906	0.0425	0.03293	400100
rs2202572	FEV1	18	53566471	A	C	0.3289	0.0144	0.0025	5.78e-09	9.1539e-05	36.6281	-0.0199	0.018	0.2675	-0.0153	0.0249	0.5375	-0.0364	0.0258	0.1589	400100
rs552320	FEV1	19	5983379	A	G	0.309	-0.0164	0.0025	7.98e-11	0.000114856	45.9592	-0.0095	0.016	0.5545	-0.0378	0.0221	0.08783	0.0154	0.023	0.5043	400100
rs11085744	FEV1	19	10819967	T	C	0.5595	-0.0153	0.0024	7.83e-11	0.000115388	46.1719	0.0526	0.0161	0.001058	0.0227	0.0222	0.3082	0.0989	0.0231	1.888e-05	400100
rs2909	FEV1	19	31827698	A	G	0.8736	0.0238	0.0035	1.49e-11	0.000125096	50.0572	0.0472	0.028	0.09173	0.0406	0.0388	0.2954	0.0464	0.0402	0.2476	400100
rs4803982	FEV1	19	47067476	T	C	0.1859	0.0172	0.003	9.23e-09	8.95456e-05	35.8304	-0.0178	0.0196	0.3641	0.002	0.0271	0.9419	-0.0295	0.0282	0.2952	400100
rs2206925	FEV1	20	6634895	T	C	0.3622	-0.0207	0.0025	3.07e-17	0.000197972	79.2243	-0.0151	0.0174	0.3877	-0.0001	0.0242	0.9953	0.0222	0.0251	0.3765	400100
rs6042162	FEV1	20	13467717	T	C	0.6846	0.0144	0.0025	8.59e-09	8.95475e-05	35.8312	-0.0024	0.0174	0.8922	-0.0195	0.024	0.4167	0.0122	0.025	0.624	400100
rs2236180	FEV1	20	25282608	T	C	0.815	0.0213	0.003	1.02e-12	0.00013681	54.7453	0.0093	0.0201	0.6415	0.0277	0.0278	0.3189	-0.0238	0.0288	0.4092	400100
rs3746429	FEV1	20	33703607	T	C	0.164	-0.0209	0.0031	2.18e-11	0.000119777	47.9284	0.0131	0.0199	0.51	0.011	0.0276	0.6904	0.0313	0.0286	0.2742	400100
rs6103666	FEV1	20	42797873	A	G	0.2711	-0.0181	0.0026	4.83e-12	0.000129475	51.8095	0.006	0.0188	0.751	0.042	0.0259	0.1051	-0.0227	0.027	0.3991	400100
rs4809327B	FEV1	20	62348190	T	C	0.6756	-0.0267	0.0025	1.33e-26	0.000312481	125.063	-0.003	0.018	0.866	-0.0098	0.025	0.6954	0.0128	0.0259	0.6205	400100
rs11702251	FEV1	21	36081448	T	G	0.2232	-0.0171	0.0028	9.75e-10	0.000101397	40.5731	0.0052	0.0208	0.803	-0.0318	0.0288	0.2708	0.0496	0.0299	0.09726	400100
rs35089989	FEV1	22	18424298	T	C	0.7791	-0.0306	0.0028	1.15e-27	0.000322301	128.994	-0.0057	0.0205	0.7802	-0.005	0.0284	0.86	-0.01	0.0295	0.7346	400100
rs2023681	FEV1	22	30599562	A	G	0.0933	0.0364	0.004	1.1e-19	0.00022417	89.7106	0.0256	0.0284	0.3672	0.0204	0.0393	0.6032	0.042	0.0409	0.3051	400100
rs116894149	FEV1	22	31475441	T	C	0.0653	-0.0292	0.0047	6.66e-10	0.000104083	41.6481	0.0359	0.0361	0.3204	0.0524	0.05	0.2939	-0.0237	0.052	0.6485	400100
rs3827382	FEV1	22	40881403	A	G	0.0926	-0.0225	0.004	1.86e-08	8.50756e-05	34.0416	0.0071	0.0218	0.7427	-0.0208	0.0301	0.4904	-0.002	0.0313	0.9489	400100
rs113111175	FEV1	22	50867711	T	C	0.1219	0.022	0.0036	1.11e-09	0.000103615	41.4607	-0.0317	0.0271	0.2411	-0.0033	0.0375	0.9291	-0.0732	0.0389	0.05965	400100
rs12096239A	FEV1	1	26796922	C	G	0.253	-0.0187	0.0027	2.08e-12	0.000132177	52.8908	0.0131	0.0196	0.5034	0.002	0.027	0.9423	0.0089	0.0281	0.7526	400100
rs1416685A	FEV1	1	51243374	C	G	0.4053	0.0162	0.0024	6.12e-12	0.000126513	50.6242	0.0049	0.0184	0.7887	0.0496	0.0255	0.05156	-0.0372	0.0265	0.1599	400100
rs12403980A	FEV1	1	239852943	C	G	0.486	-0.0202	0.0023	6.11e-18	0.00020386	81.581	-0.0187	0.0159	0.2395	-0.0205	0.022	0.3528	-0.0226	0.0229	0.3241	400100
rs4952571A	FEV1	2	42263369	C	G	0.6783	-0.0155	0.0025	4.94e-10	0.000104849	41.9547	0.0235	0.0178	0.188	0.034	0.0247	0.168	0.0301	0.0256	0.2399	400100
rs10490551A	FEV1	2	42560388	A	T	0.2772	0.0191	0.0026	1.45e-13	0.000146187	58.4979	-0.0088	0.0175	0.6139	-0.009	0.0242	0.7098	-0.0011	0.0252	0.9649	400100
rs11125611A	FEV1	2	56173907	A	T	0.6283	0.0187	0.0024	1.06e-14	0.000163333	65.36	-0.0058	0.0162	0.7186	0.0068	0.0224	0.763	-0.0009	0.0233	0.9685	400100
rs10193804A	FEV1	2	151236245	C	G	0.3478	-0.0138	0.0025	1.91e-08	8.6397e-05	34.5704	0.0082	0.0165	0.6206	-0.0099	0.0228	0.6644	0.0157	0.0237	0.5071	400100
rs113707721A	FEV1	2	156997445	C	G	0.8655	0.0336	0.0034	1.7e-22	0.000262844	105.191	-0.0126	0.0243	0.605	-0.0379	0.0337	0.2605	0.0169	0.0348	0.6268	400100
rs6740092A	FEV1	2	178210268	A	T	0.8549	0.0227	0.0033	1.07e-11	0.000127839	51.1551	-0.031	0.0241	0.1976	-0.0216	0.0334	0.5172	-0.0356	0.0346	0.3028	400100
rs1610263A	FEV1	3	99419858	A	T	0.9124	0.0297	0.0041	7.1e-13	0.000141004	56.4238	0.0004	0.0261	0.9877	-0.0016	0.0362	0.9645	0.0152	0.0375	0.6863	400100
rs12107414A	FEV1	3	183574548	C	G	0.1887	-0.0178	0.003	3.01e-09	9.70115e-05	38.8181	-0.0099	0.0178	0.5796	-0.028	0.0246	0.2551	0.0178	0.0256	0.4856	400100
rs6780171A	FEV1	3	185503456	A	T	0.3129	-0.0174	0.0025	6.18e-12	0.000130183	52.093	-0.0102	0.0171	0.553	-0.0153	0.0237	0.5181	-0.018	0.0247	0.4649	400100
rs112126001A	FEV1	5	43473543	A	T	0.9036	0.0321	0.004	6.68e-16	0.000179512	71.8356	-0.009	0.0213	0.6716	-0.0177	0.0294	0.5466	-0.0009	0.0306	0.9758	400100
rs6450095A	FEV1	5	52222768	A	T	0.2011	-0.016	0.0029	4.3e-08	8.22573e-05	32.9139	0.0102	0.0218	0.641	0.0282	0.0302	0.3509	-0.0019	0.0313	0.9529	400100
rs9392172A	FEV1	6	7723962	C	G	0.5315	0.0216	0.0023	1.4e-20	0.000232354	92.9865	0.0089	0.016	0.578	0.0195	0.0221	0.377	0.0041	0.023	0.8596	400100
rs10498672A	FEV1	6	7797840	C	G	0.8227	0.0309	0.003	1.9e-24	0.000278546	111.477	0.0154	0.0192	0.4242	-0.0054	0.0266	0.8389	0.0345	0.0276	0.2119	400100
rs28719767A	FEV1	7	19050020	C	G	0.2878	0.0185	0.0026	7.22e-13	0.000140303	56.143	-0.0203	0.0178	0.2528	-0.0508	0.0246	0.03888	0.0048	0.0256	0.8501	400100
rs11766096A	FEV1	7	46450913	A	T	0.4956	-0.0187	0.0023	1.29e-15	0.000174831	69.9623	0.013	0.0158	0.4109	0.0182	0.0219	0.4062	-0.0038	0.0228	0.8665	400100
rs12707691A	FEV1	7	84569510	C	G	0.6642	-0.0205	0.0025	1.67e-16	0.000187464	75.0183	0.0222	0.0185	0.2304	0.01	0.0256	0.6949	0.0213	0.0266	0.423	400100
rs55915240A	FEV1	8	69559617	A	T	0.1863	-0.0188	0.003	5.05e-10	0.000107158	42.8783	0.0453	0.0266	0.08855	0.0475	0.0368	0.1975	0.0684	0.0381	0.07256	400100
rs1441207A	FEV1	8	70367191	C	G	0.26	0.0217	0.0027	4.04e-16	0.000181198	72.5106	-0.004	0.0174	0.8168	0.0271	0.024	0.2596	-0.0239	0.025	0.3376	400100
rs4741893A	FEV1	9	4123284	C	G	0.415	-0.0229	0.0024	4.98e-22	0.000254627	101.902	0.0111	0.0171	0.5171	-0.005	0.0237	0.8319	0.0149	0.0246	0.5438	400100
rs750188A	FEV1	9	89086278	A	T	0.5035	-0.0144	0.0023	8.67e-10	0.000103675	41.4846	0.0011	0.016	0.9475	-0.0115	0.0221	0.6039	0.0257	0.023	0.2641	400100
rs10819770A	FEV1	9	103159845	A	T	0.4937	-0.0137	0.0023	5.1e-09	9.38301e-05	37.5449	-0.0233	0.0161	0.1469	-0.0173	0.0223	0.4373	-0.0077	0.0231	0.741	400100
rs61482805A	FEV1	9	139102317	C	G	0.6696	0.0178	0.0025	1.03e-12	0.000140193	56.099	-0.02	0.0168	0.2334	-0.0159	0.0232	0.4937	-0.0361	0.0241	0.1341	400100
rs12413039A	FEV1	10	75524759	C	G	0.7294	-0.0249	0.0026	3.2e-21	0.00024475	97.9483	0.0152	0.0166	0.3599	0.0121	0.0229	0.5985	0.0352	0.0238	0.1393	400100
rs4918429A	FEV1	10	94899784	C	G	0.6236	0.0149	0.0024	7.41e-10	0.000104222	41.7035	0.0042	0.0169	0.8038	0.0078	0.0234	0.7406	-0.0134	0.0243	0.5827	400100
rs12357270A	FEV1	10	112465371	C	G	0.6411	-0.0137	0.0024	1.99e-08	8.63715e-05	34.5602	-0.0046	0.0165	0.7789	-0.0104	0.0228	0.6485	0.0006	0.0237	0.9806	400100
rs7949728A	FEV1	11	12728595	C	G	0.5902	0.0152	0.0024	1.7e-10	0.00011176	44.7204	-0.0221	0.017	0.1923	-0.0211	0.0235	0.3686	-0.0656	0.0244	0.00715	400100
rs2896630A	FEV1	11	13167748	A	T	0.4558	0.0132	0.0023	1.47e-08	8.64392e-05	34.5873	0.0136	0.0159	0.3945	0.0156	0.0221	0.4783	0.0014	0.0229	0.9523	400100
rs10838435A	FEV1	11	45244903	C	G	0.1439	0.0211	0.0033	1.46e-10	0.000109693	43.8931	0.0091	0.0233	0.696	0.0098	0.0322	0.7617	0.0175	0.0334	0.6001	400100
rs2167356A	FEV1	11	57952718	C	G	0.579	-0.0131	0.0024	3.12e-08	8.3663e-05	33.4764	-0.0355	0.0159	0.02586	-0.034	0.0221	0.1226	-0.0375	0.0229	0.1017	400100
rs12825748A	FEV1	12	65793153	C	G	0.3087	0.0198	0.0025	6.27e-15	0.000167326	66.9584	-0.0212	0.0166	0.2032	-0.0288	0.0231	0.2109	-0.0177	0.0239	0.46	400100
rs35506A	FEV1	12	115500691	A	T	0.7161	0.0197	0.0026	3.38e-14	0.000157798	63.1449	-0.0041	0.0184	0.8251	-0.0115	0.0255	0.6508	0.0356	0.0265	0.1787	400100
rs2812208A	FEV1	13	50707087	C	G	0.0212	0.0612	0.0081	4.95e-14	0.00015544	62.2012	0.1482	0.0538	0.005895	0.0946	0.0746	0.2049	0.1529	0.0772	0.04759	400100
rs11621587A	FEV1	14	93098339	C	G	0.1821	0.0343	0.003	9.58e-30	0.000350452	140.265	-0.0006	0.0233	0.9806	-0.0018	0.0322	0.9557	0.0225	0.0335	0.5013	400100
rs2304645A	FEV1	15	40716253	C	G	0.5179	-0.0154	0.0023	2.93e-11	0.000118428	47.3887	-0.0331	0.0162	0.04045	-0.0225	0.0224	0.3138	-0.04	0.0232	0.08492	400100
rs2445772A	FEV1	15	51641996	C	G	0.309	-0.0153	0.0025	1.46e-09	9.99653e-05	40.0001	0.0032	0.0162	0.8439	0.0238	0.0224	0.2891	-0.0165	0.0233	0.4794	400100
rs12928722AB	FEV1	16	75452431	A	T	0.4051	0.023	0.0024	6.26e-22	0.000254972	102.04	-0.0008	0.016	0.9584	0.0017	0.0222	0.9394	-0.0301	0.023	0.1913	400100
rs4968200A	FEV1	17	7448457	C	G	0.1421	-0.0219	0.0033	4.54e-11	0.000116936	46.7916	0.0033	0.0261	0.8999	0.0328	0.0361	0.3648	-0.0239	0.0374	0.5222	400100
rs227728A	FEV1	17	54776855	A	T	0.3337	-0.016	0.0025	9.65e-11	0.00011384	45.5527	0.0091	0.016	0.57	0.0015	0.0222	0.9465	0.0219	0.023	0.342	400100
rs6032942A	FEV1	20	10745545	C	G	0.2325	0.0173	0.0027	3.47e-10	0.000106813	42.7404	-0.0158	0.0182	0.3856	-0.0181	0.0252	0.473	-0.0321	0.0262	0.2202	400100
rs6066089A	FEV1	20	45487371	C	G	0.3059	0.022	0.0025	3.39e-18	0.000205531	82.2498	0.0056	0.0166	0.737	0.0128	0.0229	0.5763	-0.0041	0.0238	0.8646	400100
rs415170A	FEV1	22	18318963	C	G	0.6705	0.0156	0.0025	2.89e-10	0.000107531	43.0278	0.0143	0.0179	0.4244	0.0585	0.0247	0.01791	-0.0229	0.0257	0.3718	400100
A: SNP with palindromic structure
B: SNP missing required information for MR test
SNP: single nucleotide polymorphism; CHR: chromosome; POS: position; EA: effect allele; OA: other allele; MAF: mininum allele frequency; SE: standard error; R2: variance explained by the SNPs on exposure.

## Sheet: Table S2
Table S2 SNPs for FVC in the forwards MR analyses: Harmonized Data (r2 < 0.001)
												Outcome: VTE			Outcome: DVT			Outcome: PE			lung function
SNP	Exposure	CHR	POS	EA	OA	MAF	Beta	SE	P	R2	F_statistic	Beta	SE	P	Beta	SE	P	Beta	SE	P	N-2
rs7414828	FVC	1	2187911	A	G	0.0696	-0.0337	0.0046	2.14e-13	0.000147085	58.8574	-0.0094	0.0406	0.8162	-0.0003	0.0563	0.9959	0.0011	0.0582	0.9844	400100
rs9435733	FVC	1	17308254	T	C	0.482	-0.0231	0.0023	3.35e-23	0.000266459	106.639	0.0365	0.0158	0.02136	0.0465	0.0219	0.03404	0.0329	0.0228	0.1486	400100
rs12737805	FVC	1	22612690	A	G	0.779	0.0206	0.0028	3.58e-13	0.000146115	58.4691	0.0063	0.0182	0.7301	0.025	0.0251	0.3197	-0.0374	0.0261	0.1524	400100
rs2885697	FVC	1	41544279	T	G	0.666	-0.0172	0.0025	2.67e-12	0.000131616	52.6664	-0.038	0.0167	0.023	-0.0389	0.0231	0.09204	-0.0317	0.024	0.187	400100
rs1392140	FVC	1	56101822	A	G	0.726	-0.0181	0.0026	7.02e-12	0.000130339	52.1554	0.023	0.0184	0.2114	0.0088	0.0254	0.7291	0.0275	0.0264	0.2975	400100
rs1192414	FVC	1	92075134	A	G	0.179	0.0204	0.0031	2.69e-11	0.000122317	48.945	-0.0141	0.0231	0.5429	-0.0314	0.032	0.3261	0.0017	0.0332	0.9601	400100
rs2999158	FVC	1	113239478	T	C	0.335	0.0145	0.0025	6.24e-09	9.36769e-05	37.4836	0.0139	0.0167	0.4057	0.0399	0.0232	0.08528	-0.0067	0.0241	0.781	400100
rs878471	FVC	1	150547747	A	G	0.58	-0.0278	0.0024	1.5e-31	0.000376528	150.705	0.021	0.0164	0.1995	0.0471	0.0227	0.03794	-0.0129	0.0235	0.5845	400100
rs2702200	FVC	1	183477231	A	G	0.556	-0.0134	0.0024	1.34e-08	8.86538e-05	35.4735	0.0023	0.0159	0.8829	-0.0016	0.022	0.9438	0.0069	0.0229	0.7641	400100
rs2146098	FVC	1	186090370	A	G	0.645	-0.018	0.0024	2.03e-13	0.000148376	59.374	-0.0096	0.0162	0.5527	-0.0194	0.0224	0.3862	0.0056	0.0233	0.8093	400100
rs2502136	FVC	1	199706430	T	C	0.469	-0.0132	0.0024	2.37e-08	8.67851e-05	34.7257	-0.0171	0.0158	0.2793	-0.0161	0.0219	0.4626	0.0029	0.0228	0.8994	400100
rs2816992	FVC	1	200069216	A	G	0.588	-0.0164	0.0024	7.33e-12	0.000130314	52.1456	-0.0086	0.0161	0.5928	-0.0057	0.0223	0.7969	0.0126	0.0232	0.5869	400100
rs1008833	FVC	1	204426295	A	G	0.854	-0.0244	0.0033	2.41e-13	0.000148464	59.4092	-0.0194	0.0205	0.3449	-0.0155	0.0284	0.5853	-0.0265	0.0295	0.3694	400100
rs6658835	FVC	1	218520995	A	G	0.732	-0.0219	0.0027	2.09e-16	0.000188176	75.3034	0.0369	0.0174	0.03356	0.0241	0.024	0.3163	0.089	0.025	0.0003716	400100
rs17009288	FVC	1	221204299	A	C	0.706	-0.0251	0.0026	3.68e-22	0.000261535	104.667	0.0188	0.0165	0.255	0.0255	0.0229	0.2654	0.0219	0.0238	0.3572	400100
rs1459222	FVC	1	221581795	T	G	0.358	-0.0142	0.0025	6.43e-09	9.26883e-05	37.088	0.0068	0.0162	0.6744	0.017	0.0224	0.4488	0.0066	0.0233	0.7764	400100
rs76109497	FVC	1	228157363	A	G	0.174	0.0172	0.0031	3.45e-08	8.50386e-05	34.0268	-0.0135	0.0195	0.4882	0.0002	0.027	0.9927	-0.0011	0.028	0.9685	400100
rs10929647	FVC	2	5688365	A	C	0.513	-0.0136	0.0023	5.64e-09	9.24175e-05	36.9797	0.0098	0.0159	0.5357	0.0125	0.022	0.5711	0.0408	0.0228	0.07437	400100
rs13430465	FVC	2	18702313	T	C	0.0803	0.0368	0.0043	1.87e-17	0.000200026	80.0466	-0.0336	0.0266	0.2075	-0.0673	0.0369	0.06832	-0.021	0.0383	0.5828	400100
rs13009582	FVC	2	24018480	A	G	0.451	0.0158	0.0023	1.52e-11	0.000123621	49.467	-0.0087	0.0159	0.5836	-0.0176	0.022	0.4246	-0.0168	0.0228	0.462	400100
rs1554902	FVC	2	26835397	A	C	0.457	0.0145	0.0024	1.22e-09	0.000104347	41.7538	0.0026	0.016	0.8708	-0.0091	0.0221	0.679	0.013	0.0229	0.5707	400100
rs4952564	FVC	2	42243850	A	G	0.681	-0.0172	0.0025	6.97e-12	0.000128536	51.4339	0.0241	0.0177	0.1731	0.0425	0.0244	0.08182	0.024	0.0254	0.3444	400100
rs17855177	FVC	2	48602252	T	C	0.337	0.017	0.0025	9.49e-12	0.000129143	51.6768	0.0057	0.0162	0.7265	-0.0069	0.0225	0.7603	0.0201	0.0233	0.3884	400100
rs732132	FVC	2	56011881	T	C	0.258	-0.0332	0.0027	6.13e-35	0.000422017	168.92	-0.0298	0.018	0.09765	-0.036	0.0249	0.1494	-0.009	0.0259	0.7287	400100
rs66726071	FVC	2	66092227	A	G	0.863	0.0253	0.0034	2.01e-13	0.000151357	60.5671	-0.045	0.0238	0.05812	-0.0369	0.0329	0.2619	-0.023	0.0342	0.5001	400100
rs12713676	FVC	2	69521831	T	C	0.656	-0.0159	0.0025	2.58e-10	0.0001141	45.6567	-0.0075	0.0167	0.6517	-0.0139	0.0231	0.5474	-0.0057	0.024	0.8131	400100
rs6754311	FVC	2	136707982	T	C	0.734	-0.0227	0.0027	7.35e-17	0.000201215	80.5221	-0.034	0.0162	0.0362	-0.0547	0.0225	0.01491	-0.0427	0.0233	0.06696	400100
rs2304340	FVC	2	179260382	A	G	0.408	-0.0158	0.0024	4.06e-11	0.000120594	48.2555	-0.0018	0.0163	0.9104	0.016	0.0226	0.4788	-0.0328	0.0235	0.1631	400100
rs1249093	FVC	2	199721062	A	G	0.538	0.0206	0.0024	3.93e-18	0.000210954	84.4207	0.0161	0.0158	0.3109	-0.0118	0.0219	0.5911	0.0318	0.0228	0.1627	400100
rs6755553	FVC	2	202965360	T	C	0.546	-0.0147	0.0024	6.14e-10	0.000107131	42.8675	0.0111	0.0161	0.4884	0.0206	0.0222	0.355	0.038	0.0231	0.1	400100
rs62213409	FVC	2	210298717	T	C	0.294	-0.0206	0.0026	1.48e-15	0.000176164	70.4955	-0.0198	0.0177	0.2646	-0.0198	0.0246	0.4194	-0.0028	0.0255	0.9135	400100
rs13035369	FVC	2	218301941	T	C	0.869	0.0201	0.0035	8.66e-09	9.19842e-05	36.8063	-0.0029	0.0259	0.9114	0.015	0.0359	0.6752	0.0015	0.0372	0.9668	400100
rs2571445	FVC	2	218683154	A	G	0.397	-0.022	0.0024	4.53e-20	0.00023173	92.7369	-0.0108	0.016	0.4988	-0.0274	0.0221	0.2157	0.002	0.023	0.929	400100
rs6431620	FVC	2	239604970	T	G	0.789	0.0185	0.0029	1.4e-10	0.000113955	45.5985	0.014	0.0191	0.4637	-0.0235	0.0265	0.3756	0.0279	0.0275	0.3095	400100
rs34752570	FVC	2	241848865	A	G	0.454	0.0159	0.0024	2.46e-11	0.000125335	50.1529	0.0056	0.016	0.7256	-0.0033	0.0222	0.8816	-0.0023	0.023	0.9213	400100
rs7572476	FVC	2	242496325	T	C	0.455	-0.0193	0.0024	2.96e-16	0.000184736	73.9267	0.0006	0.0159	0.9722	0.0098	0.022	0.6573	0.0016	0.0229	0.9459	400100
rs2974389	FVC	3	13787641	A	G	0.426	0.0155	0.0024	4.73e-11	0.000117494	47.0148	-0.011	0.0158	0.4875	-0.0065	0.0219	0.7673	-0.0083	0.0227	0.7137	400100
rs13433809	FVC	3	32935126	A	G	0.561	0.0203	0.0024	6.8e-18	0.000202978	81.2281	0.008	0.0162	0.6209	-0.037	0.0224	0.09887	0.0656	0.0232	0.004789	400100
rs7613360	FVC	3	49916710	T	C	0.393	-0.0143	0.0024	3.4e-09	9.75626e-05	39.0386	-0.0051	0.0175	0.7706	-0.0233	0.0242	0.3367	0.0072	0.0252	0.774	400100
rs4132748	FVC	3	67455803	T	C	0.307	-0.02	0.0026	6.96e-15	0.000170201	68.1089	0.0199	0.016	0.2138	0.0332	0.0222	0.1336	-0.0045	0.023	0.8464	400100
rs35480566	FVC	3	71583177	A	G	0.56	-0.0221	0.0024	1.25e-20	0.000240688	96.3226	-0.0184	0.0162	0.2559	-0.0497	0.0224	0.02672	0.0373	0.0233	0.1094	400100
rs12497779	FVC	3	98822050	T	G	0.233	-0.0319	0.0028	1.85e-30	0.000363716	145.576	-0.053	0.0183	0.003879	-0.0477	0.0254	0.06029	-0.0453	0.0264	0.08549	400100
rs1610265	FVC	3	99420192	T	C	0.0769	-0.0379	0.0044	8.81e-18	0.000203931	81.6095	0.0092	0.0284	0.7462	-0.0148	0.0393	0.7072	0.0153	0.0409	0.7079	400100
rs6775611	FVC	3	134358947	T	C	0.338	0.015	0.0025	2.23e-09	0.00010069	40.2902	-0.0112	0.0178	0.5278	-0.0106	0.0247	0.666	0.0004	0.0256	0.9866	400100
rs6806825	FVC	3	168789705	T	C	0.351	-0.0148	0.0025	1.87e-09	9.97942e-05	39.9316	0.0174	0.0162	0.2838	0.0246	0.0225	0.2739	0.0243	0.0234	0.2982	400100
rs78101726	FVC	3	169295436	A	G	0.846	0.0265	0.0033	4.61e-16	0.000182984	73.2252	-0.0347	0.02	0.08326	-0.047	0.0277	0.0899	-0.0162	0.0288	0.574	400100
rs10489880	FVC	3	196961186	A	G	0.721	-0.0166	0.0026	2.38e-10	0.000110863	44.3611	-0.0173	0.017	0.3077	-0.0135	0.0235	0.5666	-0.0046	0.0244	0.8503	400100
rs1054661	FVC	4	3495941	T	C	0.653	-0.0169	0.0024	4.61e-12	0.000129433	51.793	0.0236	0.0159	0.1373	-0.0025	0.022	0.9106	0.0324	0.0228	0.1555	400100
rs1154862	FVC	4	12939091	T	C	0.678	-0.0141	0.0025	1.68e-08	8.68068e-05	34.7344	-0.027	0.0163	0.09829	-0.0503	0.0226	0.02596	-0.0128	0.0235	0.584	400100
rs34811474	FVC	4	25408838	A	G	0.23	0.0176	0.0028	3.32e-10	0.000109717	43.9026	0.0194	0.0189	0.3041	-0.0138	0.0262	0.5988	0.0376	0.0272	0.1666	400100
rs6554237	FVC	4	56025361	T	C	0.486	0.0145	0.0024	7.53e-10	0.000105043	42.032	-0.0013	0.0159	0.9363	-0.0132	0.022	0.5481	-0.0044	0.0229	0.8483	400100
rs2609261	FVC	4	89835485	A	G	0.215	-0.0248	0.0029	5.24e-18	0.000207607	83.0807	-0.0229	0.017	0.1783	-0.0202	0.0235	0.3911	-0.0362	0.0245	0.1388	400100
rs11722225	FVC	4	106766430	T	C	0.933	-0.0561	0.0047	1.78e-32	0.00039347	157.49	0.0258	0.0404	0.5221	-0.016	0.0561	0.7753	0.0332	0.0578	0.5651	400100
rs13137088	FVC	4	125241747	T	C	0.505	-0.0137	0.0024	7.26e-09	9.38356e-05	37.5472	0.0064	0.0159	0.6847	-0.0065	0.0219	0.7658	0.0308	0.0228	0.1765	400100
rs17767210	FVC	4	145330792	T	C	0.592	-0.0226	0.0024	3.45e-21	0.000246734	98.7426	0.0059	0.0164	0.7198	-0.0041	0.0228	0.8584	0.0415	0.0236	0.07882	400100
rs11727676	FVC	4	145659064	T	C	0.905	0.0325	0.004	8.05e-16	0.000181622	72.6802	0.0407	0.0283	0.1513	0.0493	0.0392	0.2082	0.0685	0.0407	0.09223	400100
rs58507021	FVC	4	166341679	T	C	0.696	-0.0145	0.0026	1.45e-08	8.89711e-05	35.6005	0.0169	0.0177	0.3401	0.0263	0.0245	0.2838	-0.0078	0.0255	0.7609	400100
rs10005540	FVC	4	174582067	T	C	0.615	0.0173	0.0024	1.53e-12	0.000141729	56.7137	0.0066	0.0165	0.6921	0.0103	0.0229	0.6514	0.0594	0.0238	0.01252	400100
rs6867471	FVC	5	3574564	T	C	0.363	0.0133	0.0024	4.9e-08	8.18049e-05	32.7328	-0.0192	0.0168	0.2522	-0.0165	0.0233	0.4769	-0.0329	0.0242	0.1728	400100
rs268717	FVC	5	33352738	T	C	0.907	-0.034	0.004	3.23e-17	0.00019502	78.0425	0.0144	0.0279	0.6069	0.0021	0.0386	0.9574	-0.0011	0.0402	0.979	400100
rs156838	FVC	5	53350925	A	G	0.358	-0.0151	0.0025	1.08e-09	0.00010481	41.9388	0.0248	0.0173	0.1522	-0.005	0.0239	0.8359	0.0513	0.0249	0.03902	400100
rs1423127	FVC	5	61428137	T	C	0.382	0.0165	0.0024	8.39e-12	0.000128543	51.4368	0.0053	0.0164	0.7457	0.0135	0.0226	0.5508	-0.016	0.0235	0.4975	400100
rs521074	FVC	5	64392198	T	C	0.669	0.0139	0.0025	2.85e-08	8.55685e-05	34.2389	0.0135	0.017	0.427	0.0257	0.0235	0.2742	0.0131	0.0245	0.5921	400100
rs6886191	FVC	5	77157607	A	G	0.442	-0.0152	0.0024	1.42e-10	0.000113966	45.6028	-0.0148	0.016	0.3524	-0.0029	0.0221	0.8948	-0.0316	0.0229	0.1679	400100
rs72776472	FVC	5	77495031	A	G	0.766	0.0213	0.0028	1.65e-14	0.000162642	65.0838	-0.0089	0.0206	0.6658	0.0071	0.0285	0.8031	-0.0068	0.0296	0.8185	400100
rs6595403	FVC	5	122070002	T	C	0.576	0.0155	0.0024	8.79e-11	0.00011735	46.9571	0.02	0.0159	0.2083	0.0011	0.022	0.9607	0.0199	0.0229	0.385	400100
rs11241692	FVC	5	122727819	T	C	0.56	0.0136	0.0024	9.46e-09	9.11483e-05	36.4718	-0.002	0.0159	0.9023	-0.0068	0.022	0.7573	0.0112	0.0229	0.6252	400100
rs715285	FVC	5	131485383	A	G	0.542	0.0185	0.0024	5.46e-15	0.000169918	67.9956	-0.0421	0.0162	0.009246	-0.0344	0.0224	0.125	-0.0476	0.0233	0.04053	400100
rs1862342	FVC	5	148030064	T	C	0.448	0.0157	0.0024	3.83e-11	0.000121912	48.7829	-0.0234	0.0162	0.1486	-0.0241	0.0225	0.2836	-0.0099	0.0233	0.6724	400100
rs4490572	FVC	5	148612322	A	G	0.463	-0.0163	0.0024	8.54e-12	0.000132118	52.8672	-0.007	0.0165	0.6721	0.0196	0.0228	0.3916	-0.0224	0.0237	0.3453	400100
rs891903	FVC	5	158279638	A	G	0.254	-0.0233	0.0027	9.6e-18	0.000205738	82.3327	-0.0133	0.0191	0.4881	-0.0328	0.0265	0.2154	-0.0379	0.0275	0.1683	400100
rs11747434	FVC	5	172779211	T	C	0.722	-0.015	0.0026	1.23e-08	9.03222e-05	36.1412	-0.0026	0.0176	0.8807	-0.0161	0.0244	0.5086	0.0015	0.0253	0.9518	400100
rs12204336	FVC	6	2496694	A	G	0.374	-0.0155	0.0024	1.46e-10	0.000112497	45.0149	0.0065	0.0164	0.6917	0.004	0.0226	0.8586	-0.015	0.0235	0.523	400100
rs13216391	FVC	6	7789943	A	G	0.821	0.0351	0.003	6.63e-31	0.00036211	144.933	0.0157	0.0192	0.4138	-0.0062	0.0266	0.8165	0.0357	0.0276	0.1959	400100
rs1207776	FVC	6	22093021	T	C	0.362	-0.0151	0.0024	6.3e-10	0.000105321	42.1432	-0.0087	0.0179	0.6276	0.0251	0.0248	0.3103	-0.0545	0.0257	0.03406	400100
rs10214450	FVC	6	34190449	T	C	0.0464	0.0378	0.0056	1.2e-11	0.000126444	50.5966	0.0402	0.0488	0.4098	-0.0365	0.0678	0.5901	0.0745	0.0698	0.2864	400100
rs13198515	FVC	6	35689832	A	G	0.732	0.0174	0.0026	4.71e-11	0.000118788	47.5329	0.0225	0.0181	0.214	0.042	0.025	0.09328	-0.0021	0.0261	0.9347	400100
rs148561062	FVC	6	55878432	A	G	0.0547	-0.0313	0.0052	1.82e-09	0.000101315	40.5404	0.0195	0.0321	0.5449	0.0652	0.0444	0.1419	0.0014	0.0462	0.9753	400100
rs6938343	FVC	6	56229637	T	C	0.232	0.0158	0.0028	1.8e-08	8.89597e-05	35.5959	0.0306	0.0181	0.09086	-0.0094	0.0251	0.7071	0.0554	0.026	0.03318	400100
rs723588	FVC	6	81056634	T	C	0.857	-0.0235	0.0034	2.62e-12	0.000135358	54.1639	-0.0314	0.0213	0.1406	-0.0426	0.0295	0.1483	-0.0148	0.0306	0.6273	400100
rs314262	FVC	6	105394621	A	G	0.546	0.0164	0.0024	3.84e-12	0.000133342	53.3572	0.0147	0.0161	0.3605	-0.0121	0.0222	0.5874	0.028	0.0231	0.2256	400100
rs1490384	FVC	6	126851160	T	C	0.498	0.0211	0.0024	3.13e-19	0.000222601	89.0827	0.0023	0.0158	0.8861	-0.0163	0.0219	0.4577	-0.0035	0.0228	0.8775	400100
rs9321170	FVC	6	129822837	A	G	0.725	0.0153	0.0026	6.6e-09	9.33434e-05	37.3502	-0.0005	0.0167	0.9766	-0.0086	0.0232	0.7111	0.0154	0.024	0.5217	400100
rs17280293	FVC	6	142688969	A	G	0.973	0.0699	0.0073	8.57e-22	0.000256721	102.74	-0.089	0.059	0.1317	-0.049	0.0814	0.5476	-0.1898	0.0849	0.02543	400100
rs13220614	FVC	6	155587702	T	C	0.4	0.0139	0.0024	7.14e-09	9.27408e-05	37.109	0.0263	0.016	0.0992	0.0388	0.0221	0.07908	0.0017	0.023	0.9403	400100
rs661857	FVC	6	158658788	T	C	0.516	-0.0161	0.0024	8.28e-12	0.000129472	51.8086	-0.0241	0.0159	0.1287	-0.0649	0.022	0.003155	-0.0009	0.0228	0.9699	400100
rs3253	FVC	6	169616112	T	C	0.314	0.0182	0.0025	7.83e-13	0.000142701	57.1028	0.0063	0.0169	0.7101	0.0335	0.0233	0.1508	0.0074	0.0242	0.7602	400100
rs17168761	FVC	7	15503133	T	C	0.121	-0.0205	0.0036	1.1e-08	8.93947e-05	35.77	0.0151	0.0179	0.3977	0.0232	0.0248	0.3489	0.0345	0.0257	0.1796	400100
rs10273455	FVC	7	17762666	A	C	0.552	-0.0149	0.0023	2.15e-10	0.000109804	43.9376	-0.0065	0.0159	0.6838	-0.0108	0.022	0.6229	0.0189	0.0228	0.4089	400100
rs7806296	FVC	7	18344095	A	G	0.36	-0.0177	0.0024	2.87e-13	0.000144364	57.7684	-0.02	0.0166	0.23	-0.0132	0.023	0.5662	-0.0201	0.0239	0.4002	400100
rs6949451	FVC	7	27215041	T	C	0.461	0.0133	0.0023	1.17e-08	8.79069e-05	35.1746	-0.0126	0.016	0.4317	-0.0384	0.0221	0.08278	-0.0001	0.023	0.995	400100
rs1708302	FVC	7	28198677	T	C	0.5	0.0186	0.0023	1.56e-15	0.00017298	69.2213	0.0209	0.0159	0.1891	0.0217	0.022	0.324	0.0188	0.0229	0.4111	400100
rs6956494	FVC	7	42287752	T	C	0.403	0.0131	0.0024	4.24e-08	8.25756e-05	33.0412	-0.0013	0.017	0.9386	-0.0164	0.0235	0.4859	0.0238	0.0244	0.3298	400100
rs6968518	FVC	7	46485963	T	C	0.434	0.0186	0.0024	5.98e-15	0.000169966	68.015	-0.004	0.016	0.8004	-0.0114	0.0221	0.6074	0.0335	0.0229	0.1448	400100
rs11767893	FVC	7	69952187	T	C	0.314	0.0163	0.0027	1.6e-09	0.000114461	45.8012	-0.0154	0.0168	0.3608	-0.0266	0.0233	0.2538	0.0027	0.0242	0.911	400100
rs1534566	FVC	7	84554900	T	C	0.338	0.017	0.0025	1.05e-11	0.000129331	51.752	0.0299	0.0184	0.1044	0.0139	0.0255	0.5864	0.0277	0.0265	0.2948	400100
rs10251085	FVC	7	95560659	A	G	0.243	0.0166	0.0028	2.31e-09	0.000101379	40.5659	-0.0297	0.019	0.1177	-0.0337	0.0263	0.1996	-0.04	0.0273	0.1428	400100
rs13227429	FVC	7	140560023	T	C	0.439	0.0163	0.0024	8.83e-12	0.000130868	52.367	0.0059	0.0159	0.7097	0.0097	0.022	0.6594	-0.007	0.0228	0.7605	400100
rs12698403	FVC	7	156127246	A	G	0.442	-0.0167	0.0024	2.37e-12	0.000137569	55.0488	0.0012	0.0159	0.9378	-0.0083	0.022	0.7065	-0.0038	0.0228	0.8683	400100
rs10089933	FVC	8	49391483	T	C	0.757	0.0165	0.0027	1.81e-09	0.000100161	40.0786	-0.0005	0.0191	0.9796	0.032	0.0265	0.2263	-0.0515	0.0275	0.06099	400100
rs4737183	FVC	8	64720693	A	G	0.526	-0.0174	0.0024	1.67e-13	0.000150971	60.4125	-0.0087	0.0161	0.5876	-0.0199	0.0222	0.3719	-0.0001	0.0231	0.9955	400100
rs12543555	FVC	8	69562014	A	G	0.793	0.0229	0.0029	4.91e-15	0.000172165	68.895	0.0596	0.0248	0.01616	0.0587	0.0343	0.08693	0.074	0.0355	0.03708	400100
rs1543852	FVC	8	86352758	A	G	0.402	0.0131	0.0024	4.85e-08	8.25087e-05	33.0145	0.0014	0.0171	0.9337	0.0173	0.0238	0.4668	-0.0268	0.0246	0.2763	400100
rs62511595	FVC	8	117529697	A	G	0.624	-0.0135	0.0024	2.86e-08	8.55204e-05	34.2197	-0.0034	0.0164	0.8365	-0.0371	0.0228	0.1038	0.0405	0.0236	0.08671	400100
rs9643242	FVC	8	130028600	A	G	0.154	0.0189	0.0033	6.61e-09	9.30775e-05	37.2438	-0.0186	0.0219	0.3967	-0.0232	0.0303	0.445	-0.014	0.0316	0.6585	400100
rs7838717	FVC	8	145504343	T	C	0.363	-0.0234	0.0025	6.47e-21	0.000253226	101.341	0.0157	0.018	0.3837	0.0166	0.0249	0.5048	0.0345	0.0259	0.1826	400100
rs2095024	FVC	9	1501783	A	G	0.588	0.0161	0.0024	1.43e-11	0.00012559	50.255	0.0039	0.017	0.8201	0.0223	0.0236	0.3455	-0.0309	0.0245	0.2061	400100
rs1887667	FVC	9	16033109	T	G	0.559	-0.0133	0.0024	1.41e-08	8.72135e-05	34.8972	-0.0051	0.0159	0.7464	-0.0125	0.022	0.5683	-0.0205	0.0228	0.3696	400100
rs7041139	FVC	9	18013733	T	C	0.322	-0.015	0.0025	2.23e-09	9.82422e-05	39.3106	-0.0262	0.0173	0.1302	-0.0069	0.024	0.7721	-0.0444	0.0249	0.07418	400100
rs62579839	FVC	9	83755208	T	C	0.716	-0.0157	0.0026	1.91e-09	0.000100245	40.1119	-0.0133	0.0186	0.4745	-0.0566	0.0258	0.02811	-0.0033	0.0267	0.9012	400100
rs4877815	FVC	9	86623268	A	G	0.525	-0.0151	0.0024	1.67e-10	0.00011372	45.5045	-0.0209	0.0159	0.188	-0.0392	0.022	0.07394	-0.0035	0.0228	0.877	400100
rs8181164	FVC	9	89116662	T	C	0.502	-0.0136	0.0024	9.29e-09	9.24785e-05	37.0041	0.0033	0.0161	0.838	-0.0081	0.0223	0.7156	0.0298	0.0232	0.1994	400100
rs60150206	FVC	9	98262223	A	G	0.0906	0.0447	0.0041	1.63e-27	0.000329252	131.777	0.0261	0.0258	0.3118	0.034	0.0357	0.3409	0.0257	0.0371	0.489	400100
rs11103381	FVC	9	139097773	A	C	0.673	0.0238	0.0025	4.86e-21	0.000249314	99.7754	-0.0236	0.0169	0.1628	-0.0203	0.0234	0.3859	-0.0354	0.0243	0.1441	400100
rs10448340	FVC	9	139320069	T	G	0.679	0.0152	0.0025	1.88e-09	0.000100714	40.2999	0.0039	0.0172	0.8208	0.0151	0.0238	0.5256	-0.0233	0.0248	0.3471	400100
rs10508438	FVC	10	12244079	A	G	0.336	-0.0173	0.0025	3.08e-12	0.000133546	53.4387	-0.0333	0.0171	0.05239	-0.0312	0.0237	0.1889	-0.0256	0.0246	0.2991	400100
rs1776634	FVC	10	31295827	T	G	0.733	0.0161	0.0026	1.17e-09	0.00010146	40.5985	0.012	0.0186	0.5196	0.0358	0.0257	0.1641	0.0215	0.0267	0.4203	400100
rs2393729	FVC	10	63837016	T	C	0.421	-0.0168	0.0024	2.04e-12	0.000137597	55.0602	0.0073	0.0164	0.6579	0.0101	0.0227	0.6564	0.0106	0.0236	0.6519	400100
rs10997955	FVC	10	69914664	T	C	0.589	-0.0182	0.0024	3.32e-14	0.000160372	64.1753	-0.0239	0.0162	0.1397	-0.0234	0.0224	0.2963	0.0092	0.0233	0.6939	400100
rs2637254	FVC	10	78312002	A	G	0.511	-0.0224	0.0024	1.68e-21	0.000250759	100.354	-0.006	0.0159	0.7042	-0.0131	0.022	0.5507	0.003	0.0228	0.8953	400100
rs17466747	FVC	10	94895653	A	G	0.339	-0.0142	0.0025	1.14e-08	9.03666e-05	36.1589	0.0106	0.0174	0.5433	0.0112	0.0242	0.6441	0.006	0.025	0.8121	400100
rs41310284	FVC	10	102447647	A	C	0.101	0.0279	0.004	1.7e-12	0.000141358	56.5652	-0.0275	0.0286	0.3351	-0.0171	0.0395	0.6659	-0.0287	0.0412	0.4857	400100
rs1954179	FVC	10	112452132	A	G	0.645	-0.0145	0.0025	4.85e-09	9.6284e-05	38.5269	-0.0035	0.0164	0.8309	-0.0025	0.0227	0.9131	-0.0036	0.0235	0.8791	400100
rs12571363	FVC	10	124230612	A	C	0.107	-0.0314	0.0038	2.06e-16	0.000188419	75.4006	-0.0396	0.0339	0.2434	0.0165	0.0469	0.7251	-0.0905	0.0487	0.06332	400100
rs6485443	FVC	11	43696316	T	C	0.317	-0.0198	0.0025	3.53e-15	0.000169762	67.9333	0.0323	0.0171	0.05891	0.0617	0.0237	0.009125	0.0254	0.0246	0.3027	400100
rs7943381	FVC	11	45153130	A	G	0.745	-0.0158	0.0027	3.37e-09	9.48507e-05	37.9534	-0.021	0.0181	0.2444	0.0104	0.025	0.6769	-0.0479	0.026	0.06514	400100
rs2256154	FVC	11	67090571	T	C	0.659	-0.0153	0.0025	7.35e-10	0.000105209	42.0985	0.0212	0.0172	0.217	0.0297	0.0238	0.212	0.0095	0.0247	0.702	400100
rs2118022	FVC	11	89316133	T	C	0.643	0.0145	0.0025	3.81e-09	9.65262e-05	38.6239	0.0107	0.0184	0.5616	0.0264	0.0256	0.3015	-0.0021	0.0265	0.938	400100
rs7946009	FVC	11	128387422	T	C	0.341	0.0165	0.0025	3.2e-11	0.000122359	48.962	-0.007	0.0165	0.6693	-0.012	0.0228	0.5993	-0.0218	0.0237	0.3566	400100
rs4936101	FVC	11	130305605	A	G	0.405	0.0146	0.0024	1.26e-09	0.000102732	41.1075	0.0136	0.0159	0.3931	0.0297	0.022	0.1775	0.0075	0.0229	0.7425	400100
rs3924361	FVC	12	1216632	A	G	0.553	0.0177	0.0024	4.9e-14	0.000154885	61.9791	-0.0394	0.0166	0.0179	-0.0363	0.023	0.1145	-0.0379	0.0239	0.1127	400100
rs56196860	FVC	12	2908330	A	C	0.0312	-0.0531	0.0069	1.45e-14	0.000170454	68.2104	-0.0062	0.0731	0.9322	0.1099	0.1008	0.2756	-0.0861	0.1054	0.414	400100
rs10492367	FVC	12	28014970	T	G	0.188	0.0236	0.003	2.88e-15	0.000170047	68.0472	-0.003	0.0211	0.8878	0.0187	0.0292	0.5215	-0.0177	0.0303	0.5592	400100
rs1125909	FVC	12	46786394	A	G	0.694	0.0139	0.0025	3.61e-08	8.20617e-05	32.8356	-0.0048	0.0167	0.7759	-0.0311	0.0231	0.1794	-0.0143	0.0241	0.5524	400100
rs1047912	FVC	12	51138862	T	C	0.299	0.0167	0.0025	4.85e-11	0.00011691	46.7812	-0.0233	0.0191	0.2242	-0.0317	0.0265	0.2318	-0.0162	0.0275	0.5558	400100
rs1109391	FVC	12	54387377	T	G	0.568	0.0172	0.0024	2.42e-13	0.000145184	58.0966	-0.0127	0.0159	0.4242	-0.0115	0.022	0.6025	-0.0232	0.0228	0.3091	400100
rs1383304	FVC	12	66405304	A	G	0.868	0.0243	0.0035	2.59e-12	0.000135312	54.1456	0.0231	0.0222	0.2979	0.0187	0.0307	0.5419	0.0328	0.0319	0.3038	400100
rs2195242	FVC	12	102808464	A	G	0.262	0.0157	0.0027	4.6e-09	9.53206e-05	38.1414	-0.0162	0.0171	0.3436	-0.0547	0.0237	0.02065	0.011	0.0246	0.6544	400100
rs1247943	FVC	12	114673421	A	G	0.533	0.0144	0.0024	1.02e-09	0.000103228	41.3059	-0.019	0.0159	0.2346	-0.0346	0.0221	0.1168	-0.0174	0.0229	0.4488	400100
rs803751	FVC	13	71639829	T	C	0.345	-0.0246	0.0025	1.13e-23	0.000273502	109.458	0.0081	0.0166	0.6253	0.0619	0.023	0.007034	-0.0341	0.0239	0.1525	400100
rs4885681	FVC	13	80467235	T	C	0.725	0.018	0.0027	1.31e-11	0.000129195	51.6976	-0.0229	0.018	0.2026	-0.0118	0.0249	0.6368	-0.0358	0.0259	0.1665	400100
rs6571778	FVC	14	37538594	A	G	0.353	-0.0137	0.0024	2.12e-08	8.57334e-05	34.3049	-0.0203	0.0167	0.2255	-0.0165	0.0232	0.476	-0.0181	0.0241	0.4516	400100
rs2286425	FVC	14	74815239	T	C	0.526	-0.0209	0.0024	6.53e-19	0.000217814	87.1665	0.0235	0.0162	0.147	0.0337	0.0225	0.1336	0.0202	0.0233	0.3873	400100
rs1052939	FVC	14	74965769	A	G	0.262	-0.0147	0.0027	4.82e-08	8.35646e-05	33.437	0.0089	0.0191	0.6429	0.0158	0.0264	0.5498	0.0192	0.0275	0.4836	400100
rs2474032	FVC	14	92418168	T	C	0.563	-0.0133	0.0024	2.29e-08	8.70408e-05	34.8281	0.0251	0.0161	0.1186	0.0068	0.0222	0.7586	0.0373	0.0231	0.1067	400100
rs10498635	FVC	14	93103309	T	C	0.183	0.0362	0.003	1.34e-32	0.00039185	156.841	0.0003	0.0233	0.9895	0.002	0.0322	0.9505	0.0225	0.0335	0.5005	400100
rs736281	FVC	14	94287830	T	C	0.4	0.0144	0.0024	2.14e-09	9.95328e-05	39.827	0.0121	0.0166	0.4664	-0.0054	0.0229	0.8127	0.0276	0.0238	0.2457	400100
rs35189772	FVC	15	40730659	A	G	0.859	0.0193	0.0035	2.41e-08	9.02312e-05	36.1048	-0.0139	0.0253	0.5829	-0.0032	0.0349	0.9278	0.0217	0.0364	0.5508	400100
rs4924525	FVC	15	41255396	A	C	0.522	-0.0171	0.0023	3.44e-13	0.000145922	58.3919	0.0037	0.0166	0.8224	0.006	0.023	0.7953	0.0123	0.0239	0.606	400100
rs8027022	FVC	15	74226138	A	G	0.494	0.017	0.0023	2.77e-13	0.000144479	57.8145	0.0222	0.0158	0.1609	0.0147	0.0219	0.5013	0.0295	0.0227	0.1945	400100
rs931794	FVC	15	78826180	A	G	0.664	0.0172	0.0025	4.6e-12	0.000132006	52.8226	0.0029	0.0167	0.8603	0.0002	0.0232	0.9936	0.0218	0.024	0.3657	400100
rs7182990	FVC	15	83514599	A	G	0.494	-0.0168	0.0023	8.1e-13	0.0001411	56.4619	-0.0035	0.0159	0.8264	-0.0131	0.022	0.5523	-0.0077	0.0228	0.734	400100
rs3751837	FVC	16	3583173	T	C	0.22	-0.0308	0.0028	9.07e-28	0.000325573	130.304	0.014	0.0196	0.4758	0.0154	0.0271	0.5703	0.0123	0.0281	0.6607	400100
rs7198383	FVC	16	8619750	T	C	0.682	0.0178	0.0025	1.73e-12	0.00013743	54.9933	0.0016	0.0168	0.9236	0.0111	0.0233	0.6355	0.0146	0.0242	0.5454	400100
rs11074546	FVC	16	10136842	T	G	0.262	0.0169	0.0027	1.99e-10	0.000110449	44.1955	-0.0112	0.0178	0.531	-0.0205	0.0247	0.4071	-0.0228	0.0256	0.3731	400100
rs28472312	FVC	16	28826049	T	C	0.701	-0.0159	0.0026	1e-09	0.000105977	42.4061	-0.0144	0.0162	0.3751	0.0063	0.0225	0.7796	-0.0223	0.0233	0.34	400100
rs8062719	FVC	16	31002664	A	G	0.364	-0.0192	0.0024	3.19e-15	0.000170683	68.302	-0.0466	0.0166	0.004992	-0.0258	0.023	0.261	-0.0697	0.0239	0.003476	400100
rs76219171	FVC	16	50188929	A	G	0.0601	-0.0351	0.005	2.09e-12	0.000139188	55.6967	0.0627	0.0426	0.1409	-0.0391	0.0591	0.5077	0.0673	0.0612	0.2717	400100
rs3790076	FVC	16	69907445	T	G	0.573	-0.0238	0.0024	1.23e-23	0.000277183	110.932	0.0607	0.016	0.000145	0.0453	0.0221	0.04041	0.0649	0.023	0.004752	400100
rs7203231	FVC	16	71837477	T	G	0.511	0.0129	0.0024	4.93e-08	8.31647e-05	33.277	0.0183	0.0158	0.247	0.0052	0.0219	0.8131	0.019	0.0228	0.405	400100
rs2345443	FVC	16	78225633	A	G	0.311	0.0181	0.0025	1.36e-12	0.0001404	56.1819	0.0057	0.0165	0.7323	0.0087	0.0229	0.705	0.0173	0.0238	0.4674	400100
rs9927855	FVC	16	88809686	T	C	0.304	0.0168	0.0026	7.69e-11	0.000119435	47.7916	-0.0168	0.0165	0.3066	-0.0069	0.0228	0.7618	-0.0056	0.0237	0.8118	400100
rs1215	FVC	17	7163350	A	G	0.857	0.0217	0.0033	9.64e-11	0.000115416	46.1833	0.0536	0.0263	0.04161	0.0147	0.0365	0.6879	0.0773	0.0378	0.04059	400100
rs1972503	FVC	17	16039912	A	G	0.525	-0.0146	0.0023	4.07e-10	0.000106314	42.5406	0.0088	0.016	0.5808	-0.0013	0.0221	0.9538	0.0146	0.0229	0.5253	400100
rs8067252	FVC	17	29263700	T	C	0.229	0.023	0.0029	7.94e-16	0.000186799	74.7524	-0.0353	0.018	0.05002	-0.0446	0.0249	0.07343	-0.0399	0.0259	0.1231	400100
rs1991556	FVC	17	44083402	A	G	0.222	-0.0413	0.0029	1.21e-46	0.0005892	235.878	0.0249	0.0277	0.3688	0.0435	0.0385	0.2583	-0.0028	0.0397	0.944	400100
rs12945803	FVC	17	46552229	T	C	0.782	0.02	0.0028	1.88e-12	0.000136381	54.5734	0.0006	0.0188	0.9736	-0.0236	0.026	0.3641	0.0407	0.027	0.132	400100
rs28519449	FVC	17	54195453	T	C	0.404	0.0209	0.0024	1.27e-18	0.000210354	84.1802	-0.0049	0.0161	0.7593	-0.004	0.0223	0.8585	-0.0098	0.0232	0.6736	400100
rs2521879	FVC	17	62742678	A	G	0.196	0.0203	0.003	1.16e-11	0.000129878	51.9708	-0.0222	0.0212	0.2944	-0.0197	0.0294	0.5028	-0.0045	0.0305	0.8815	400100
rs719615	FVC	17	69149910	A	G	0.477	-0.0215	0.0024	7.02e-20	0.000230636	92.2987	0.0274	0.0162	0.09086	0.0304	0.0225	0.1763	0.0019	0.0233	0.9338	400100
rs59606152	FVC	17	79952944	T	C	0.112	0.0367	0.0039	9.15e-21	0.000267913	107.221	0.005	0.0256	0.846	-0.0493	0.0355	0.1651	0.0614	0.0367	0.09452	400100
rs470450	FVC	18	8802955	A	G	0.686	0.0157	0.0025	4.82e-10	0.00010619	42.4911	-0.0039	0.0176	0.8227	0.0086	0.0244	0.7227	0.0077	0.0253	0.7615	400100
rs9947743	FVC	18	20708321	A	G	0.787	-0.0185	0.0029	1.13e-10	0.000114743	45.9141	0.0167	0.0186	0.3694	0.0097	0.0258	0.7062	0.0338	0.0268	0.2069	400100
rs1668091	FVC	18	22290711	T	C	0.681	-0.0173	0.0025	5.24e-12	0.000130035	52.0337	0.009	0.0168	0.5917	0.0154	0.0232	0.5072	-0.0008	0.0241	0.975	400100
rs7233091	FVC	18	38108623	A	G	0.454	-0.0141	0.0023	1.78e-09	9.85636e-05	39.4392	-0.001	0.016	0.95	-0.0164	0.0221	0.4584	-0.0134	0.023	0.559	400100
rs77862575	FVC	18	42797736	T	C	0.964	-0.0349	0.0063	3.01e-08	8.45396e-05	33.8272	0.0257	0.0502	0.6082	-0.0495	0.0695	0.4766	0.1083	0.0721	0.1328	400100
rs9950661	FVC	18	50627680	T	C	0.501	-0.0141	0.0023	1.47e-09	9.94046e-05	39.7757	0.012	0.016	0.4514	0.0033	0.0221	0.8809	0.0191	0.023	0.4053	400100
rs2202572	FVC	18	53566471	A	C	0.329	0.0162	0.0025	7.01e-11	0.000115872	46.3658	-0.0199	0.018	0.2675	-0.0153	0.0249	0.5375	-0.0364	0.0258	0.1589	400100
rs2240147	FVC	19	989730	A	C	0.117	0.0206	0.0037	2.44e-08	8.76821e-05	35.0847	0.0099	0.0247	0.687	0.0359	0.0341	0.2931	-0.0012	0.0355	0.9738	400100
rs274792	FVC	19	5933920	T	C	0.687	0.0183	0.0025	4.19e-13	0.000144023	57.6321	-0.009	0.016	0.5752	-0.0375	0.0221	0.08964	0.0181	0.023	0.4304	400100
rs62621197	FVC	19	8670147	T	C	0.0365	-0.0413	0.0066	4.85e-10	0.000119971	48.006	-0.1367	0.0567	0.01587	-0.0696	0.0785	0.3757	-0.1521	0.081	0.0603	400100
rs8104651	FVC	19	9950127	T	C	0.562	-0.0138	0.0024	4.91e-09	9.37559e-05	37.5153	-0.0036	0.016	0.8211	-0.012	0.0222	0.5898	0.006	0.023	0.7946	400100
rs2967516	FVC	19	36881643	A	G	0.709	-0.0152	0.0026	3.72e-09	9.53359e-05	38.1475	-0.0095	0.0172	0.5794	0.0083	0.0238	0.7277	-0.0051	0.0247	0.8372	400100
rs4803981	FVC	19	47065147	T	C	0.814	-0.0173	0.003	9.48e-09	9.06274e-05	36.2633	-0.0174	0.0196	0.3732	0.0031	0.0271	0.9087	-0.03	0.0282	0.2864	400100
rs979012	FVC	20	6623374	T	C	0.363	-0.026	0.0024	1.2e-26	0.000312624	125.12	-0.0134	0.0173	0.4389	-0.0011	0.024	0.962	0.0233	0.0249	0.3499	400100
rs6117690	FVC	20	7185959	T	C	0.242	-0.0159	0.0028	8.38e-09	9.27489e-05	37.1123	0.0247	0.0195	0.2067	0.0489	0.027	0.07044	-0.0062	0.0281	0.8257	400100
rs143384	FVC	20	34025756	A	G	0.596	0.0239	0.0024	1.03e-23	0.000275076	110.088	-0.051	0.016	0.001425	-0.0968	0.0222	1.23e-05	-0.0357	0.023	0.1205	400100
rs1007330	FVC	20	45526121	T	C	0.383	0.0239	0.0024	2.17e-23	0.000269966	108.043	-0.0091	0.0161	0.5709	-0.0107	0.0223	0.6324	-0.0027	0.0232	0.908	400100
rs2273101	FVC	20	47538333	T	C	0.247	0.0182	0.0027	1.71e-11	0.000123215	49.3045	-0.0578	0.019	0.002357	-0.0707	0.0263	0.007252	-0.0544	0.0273	0.04635	400100
rs8125514	FVC	20	62352637	A	G	0.676	-0.0292	0.0025	3.37e-31	0.000373497	149.492	-0.003	0.018	0.866	-0.0098	0.025	0.6954	0.0128	0.0259	0.6205	400100
rs6090040	FVC	20	62692060	A	C	0.479	-0.013	0.0024	4.6e-08	8.43509e-05	33.7517	0.0192	0.016	0.2302	0.0175	0.0221	0.4276	0.0192	0.023	0.4031	400100
rs11702251	FVC	21	36081448	T	G	0.223	-0.0184	0.0028	5.9e-11	0.000117325	46.9473	0.0052	0.0208	0.803	-0.0318	0.0288	0.2708	0.0496	0.0299	0.09726	400100
rs5992134	FVC	22	18433994	T	G	0.239	0.0208	0.0027	3.65e-14	0.000157376	62.9762	-0.0001	0.0189	0.9976	-0.0144	0.0262	0.5833	0.0108	0.0272	0.6909	400100
rs5763825	FVC	22	30552695	A	G	0.884	-0.02	0.0036	4.01e-08	8.20352e-05	32.825	-0.0017	0.0245	0.9446	-0.0094	0.0339	0.7807	-0.0011	0.0352	0.9739	400100
rs1894254A	FVC	1	19977525	A	T	0.541	0.0129	0.0023	3.3e-08	8.26455e-05	33.0692	-0.028	0.0159	0.07805	-0.044	0.022	0.04586	-0.0285	0.0229	0.2133	400100
rs9438626A	FVC	1	26775367	C	G	0.21	0.0175	0.0028	8.06e-10	0.000101614	40.6598	0.0311	0.0184	0.09099	0.0202	0.0255	0.428	0.0741	0.0264	0.005044	400100
rs4652333A	FVC	1	178896347	C	G	0.312	0.0172	0.0025	1.19e-11	0.000127008	50.8222	0.0234	0.0165	0.1564	0.0184	0.0229	0.4209	0.0211	0.0237	0.3733	400100
rs555520A	FVC	1	215120407	C	G	0.658	-0.0155	0.0025	6.51e-10	0.00010813	43.2674	0.0005	0.0167	0.9775	-0.0065	0.0232	0.7802	-0.004	0.0241	0.8676	400100
rs34393323A	FVC	2	157466158	C	G	0.46	0.0138	0.0024	5.69e-09	9.46106e-05	37.8573	0.0181	0.0163	0.2657	0.0268	0.0226	0.2352	0.0058	0.0234	0.8059	400100
rs6740092A	FVC	2	178210268	A	T	0.855	0.026	0.0034	9.66e-15	0.000167614	67.0737	-0.031	0.0241	0.1976	-0.0216	0.0334	0.5172	-0.0356	0.0346	0.3028	400100
rs62193248A	FVC	2	230596917	A	T	0.66	0.0151	0.0025	1.79e-09	0.000102331	40.9468	0.0083	0.0176	0.6399	0.0221	0.0244	0.3656	-0.0392	0.0254	0.1227	400100
rs7648255A	FVC	3	122167680	A	T	0.268	-0.0148	0.0027	2.19e-08	8.59408e-05	34.3879	0.0016	0.0166	0.9215	0.0087	0.023	0.7068	-0.0079	0.0239	0.7405	400100
rs7664805A	FVC	4	106843958	C	G	0.103	-0.0323	0.004	6.63e-16	0.000192781	77.1466	-0.0075	0.0296	0.8003	-0.0336	0.0411	0.4133	-0.013	0.0426	0.7595	400100
rs62347029A	FVC	4	151288860	A	T	0.226	0.016	0.0028	1.72e-08	8.95611e-05	35.8366	-0.0311	0.0206	0.1314	-0.0384	0.0286	0.1789	-0.0116	0.0296	0.6946	400100
rs6859730A	FVC	5	44367221	A	T	0.328	0.0206	0.0025	8.76e-17	0.000187071	74.8613	0.0013	0.0168	0.9364	0.0282	0.0233	0.2254	-0.0062	0.0242	0.7973	400100
rs9392172A	FVC	6	7723962	C	G	0.531	0.023	0.0023	6.18e-23	0.000263483	105.447	0.0089	0.016	0.578	0.0195	0.0221	0.377	0.0041	0.023	0.8596	400100
rs72845046A	FVC	6	27575268	A	T	0.115	-0.0376	0.0037	1.26e-24	0.000287771	115.17	0.0086	0.0371	0.8179	0.0519	0.0513	0.3113	-0.0282	0.0536	0.599	400100
rs9472541A	FVC	6	45622748	A	T	0.285	-0.0154	0.0026	2.47e-09	9.66546e-05	38.6752	-0.0358	0.0175	0.04055	-0.0593	0.0242	0.01439	-0.0262	0.0251	0.298	400100
rs7738842A	FVC	6	144871713	C	G	0.231	0.0156	0.0028	2.05e-08	8.64605e-05	34.5958	0.0118	0.0189	0.5313	0.0079	0.0261	0.7608	0.0196	0.0271	0.4699	400100
rs7029491A	FVC	9	16986112	C	G	0.667	-0.0173	0.0025	5.79e-12	0.000132951	53.2008	0.0037	0.0176	0.833	0.0009	0.0243	0.9694	0.0326	0.0253	0.1966	400100
rs55695529A	FVC	9	119262840	A	T	0.854	-0.022	0.0033	4.82e-11	0.000120694	48.2955	0.0013	0.0226	0.9557	-0.0045	0.0314	0.8868	-0.0021	0.0325	0.9484	400100
rs10761722A	FVC	10	64955047	C	G	0.185	0.0188	0.003	4.97e-10	0.00010658	42.6471	0.0055	0.0206	0.7906	-0.0038	0.0286	0.8949	-0.0289	0.0297	0.3297	400100
rs12413039A	FVC	10	75524759	C	G	0.73	-0.019	0.0026	7.09e-13	0.000142306	56.9448	0.0152	0.0166	0.3599	0.0121	0.0229	0.5985	0.0352	0.0238	0.1393	400100
rs7949728A	FVC	11	12728595	C	G	0.59	0.0185	0.0024	9.53e-15	0.000165581	66.2597	-0.0221	0.017	0.1923	-0.0211	0.0235	0.3686	-0.0656	0.0244	0.00715	400100
rs1801144A	FVC	11	62381808	C	G	0.362	0.0236	0.0025	8.72e-22	0.000257267	102.959	-0.0017	0.0184	0.9271	-0.0596	0.0255	0.01928	0.0001	0.0264	0.9971	400100
rs4938337A	FVC	11	116970632	A	T	0.874	-0.0204	0.0036	1.83e-08	9.16584e-05	36.6759	-0.0305	0.0344	0.3753	0.0169	0.0478	0.7232	-0.1029	0.0492	0.03632	400100
rs12825748A	FVC	12	65793153	C	G	0.309	0.0196	0.0025	1.68e-14	0.000164051	65.6475	-0.0212	0.0166	0.2032	-0.0288	0.0231	0.2109	-0.0177	0.0239	0.46	400100
rs35506A	FVC	12	115500691	A	T	0.716	0.0232	0.0026	6.88e-19	0.000218896	87.5994	-0.0041	0.0184	0.8251	-0.0115	0.0255	0.6508	0.0356	0.0265	0.1787	400100
rs2209237A	FVC	13	40469059	A	T	0.645	-0.0137	0.0025	2.65e-08	8.59526e-05	34.3926	0.0183	0.0163	0.2628	0.0196	0.0226	0.3859	0.0314	0.0234	0.181	400100
rs2812208A	FVC	13	50707087	C	G	0.0212	0.0623	0.0082	2.3e-14	0.000161078	64.4576	0.1482	0.0538	0.005895	0.0946	0.0746	0.2049	0.1529	0.0772	0.04759	400100
rs2445772A	FVC	15	51641996	C	G	0.309	-0.0161	0.0025	2.52e-10	0.000110693	44.293	0.0032	0.0162	0.8439	0.0238	0.0224	0.2891	-0.0165	0.0233	0.4794	400100
rs116336057A	FVC	18	57482166	C	G	0.182	-0.0178	0.0031	5.65e-09	9.43397e-05	37.7489	0.0098	0.0194	0.615	-0.0261	0.0269	0.333	0.0645	0.0279	0.02094	400100
rs1864078A	FVC	19	41104758	C	G	0.38	0.0212	0.0024	1.19e-18	0.000211776	84.7496	0.0252	0.016	0.1145	0.0491	0.0221	0.0264	0.0083	0.0229	0.7162	400100
rs6016084A	FVC	20	38133522	C	G	0.545	0.0129	0.0023	3.58e-08	8.2531e-05	33.0234	0.0028	0.0159	0.862	0.0041	0.0221	0.8529	-0.0218	0.0229	0.3405	400100
rs509317A	FVC	22	27620929	A	T	0.172	-0.018	0.0031	6.44e-09	9.22856e-05	36.9269	-0.0184	0.0184	0.3186	-0.0135	0.0255	0.5959	-0.0035	0.0265	0.8961	400100
rs4396807A	FVC	22	38138379	C	G	0.323	-0.0137	0.0025	4.19e-08	8.20847e-05	32.8448	0.0121	0.0164	0.4591	0.0255	0.0226	0.2607	-0.0041	0.0235	0.8618	400100
A: SNP with palindromic structure
SNP: single nucleotide polymorphism; CHR: chromosome; POS: position; EA: effect allele; OA: other allele; MAF: mininum allele frequency; SE: standard error; R2: variance explained by the SNPs on exposure.

## Sheet: Table S3
Table S3 SNPs for FEV1/FVC in the forwards MR analyses: Harmonized Data (r2 < 0.001)
												Outcome: VTE			Outcome: DVT			Outcome: PE			lung function
SNP	Exposure	CHR	POS	EA	OA	MAF	Beta	SE	P	R2	F_statistic	Beta	SE	P	Beta	SE	P	Beta	SE	P	N-2
rs2794360	FF	1	3427485	A	G	0.104	0.033	0.0039	2.27e-17	0.000202955	81.2187	-0.0518	0.0287	0.07143	-0.0549	0.0398	0.168	-0.0026	0.0413	0.9502	400100
rs3754512	FF	1	17309718	T	C	0.523	-0.039	0.0024	4.35e-61	0.000758891	303.863	0.0345	0.0159	0.0297	0.0454	0.0219	0.03863	0.0294	0.0228	0.1964	400100
rs72651496	FF	1	19724874	A	G	0.263	-0.0169	0.0027	2.79e-10	0.00011072	44.304	0.0487	0.0182	0.007345	0.0807	0.0252	0.001333	0.0262	0.0262	0.3172	400100
rs111628829	FF	1	25226208	A	G	0.0438	0.0335	0.0058	7.7e-09	9.40032e-05	37.6142	0.0466	0.0379	0.2187	-0.0344	0.0525	0.5124	0.0153	0.0544	0.7785	400100
rs755249	FF	1	39995074	T	C	0.233	-0.0239	0.0028	9.82e-18	0.000204163	81.7023	0.0322	0.019	0.09005	0.0301	0.0263	0.2517	0.0325	0.0274	0.2354	400100
rs4353138	FF	1	46219803	T	C	0.456	0.0146	0.0024	7.61e-10	0.000105755	42.3169	-0.0113	0.0159	0.4765	-0.0159	0.0221	0.4727	0.0077	0.0229	0.7357	400100
rs28787109	FF	1	51218695	A	G	0.399	0.0193	0.0024	1.29e-15	0.000178645	71.4888	0.004	0.0185	0.8271	0.0478	0.0256	0.06125	-0.0372	0.0265	0.1608	400100
rs72673442	FF	1	60948125	T	C	0.951	0.0517	0.0055	8.8e-21	0.000249108	99.6929	0.0426	0.0391	0.2756	0.0645	0.054	0.2325	0.0279	0.0562	0.6201	400100
rs9661687	FF	1	78387270	T	C	0.863	-0.0271	0.0035	6.11e-15	0.00017366	69.4935	-0.011	0.0195	0.5707	-0.0336	0.0269	0.2122	-0.0389	0.028	0.1642	400100
rs1192415	FF	1	92077097	A	G	0.812	0.044	0.003	2.28e-47	0.000591084	236.633	-0.0161	0.0213	0.4486	-0.05	0.0295	0.08969	0.017	0.0307	0.5793	400100
rs6676141	FF	1	92939217	T	C	0.795	-0.0264	0.003	4.17e-19	0.000227174	90.913	0.0205	0.0191	0.2827	0.0127	0.0264	0.6308	0.0528	0.0274	0.05381	400100
rs9970286	FF	1	111737398	A	G	0.329	0.0236	0.0025	1.92e-20	0.000245908	98.4119	0.0118	0.0165	0.4747	0.0182	0.0229	0.4262	0.0247	0.0238	0.2995	400100
rs2021956	FF	1	183194619	A	G	0.811	0.0167	0.003	3.68e-08	8.5496e-05	34.2099	-0.0108	0.0204	0.5986	-0.0453	0.0283	0.1096	0.0035	0.0294	0.9062	400100
rs12134019	FF	1	185951134	T	C	0.14	0.0311	0.0035	2.44e-19	0.000232904	93.2067	-0.0002	0.0263	0.9949	0.0442	0.0364	0.2255	-0.0648	0.0378	0.08619	400100
rs1293994	FF	1	186244720	A	G	0.442	0.0154	0.0024	1.8e-10	0.000116984	46.8109	-0.0032	0.0162	0.8412	-0.0137	0.0224	0.5421	-0.0019	0.0233	0.9349	400100
rs12023835	FF	1	198859198	T	C	0.602	0.02	0.0024	2.55e-16	0.000191677	76.7046	0.004	0.0162	0.8033	0.0153	0.0224	0.4932	-0.0354	0.0232	0.1275	400100
rs55966786	FF	1	205297880	A	G	0.0723	-0.029	0.0046	3.85e-10	0.000112816	45.1429	0.0184	0.0302	0.5427	0.0551	0.0418	0.1869	0.0349	0.0435	0.4225	400100
rs7555534	FF	1	205908867	T	C	0.631	0.0174	0.0025	1.71e-12	0.000140989	56.4175	-0.0184	0.0167	0.27	-0.0028	0.0231	0.9032	-0.0262	0.024	0.2747	400100
rs12402871	FF	1	217022881	T	C	0.194	-0.017	0.003	1.75e-08	9.03784e-05	36.1637	-0.0056	0.0207	0.7863	0.0044	0.0287	0.8786	-0.0055	0.0298	0.8536	400100
rs2802544	FF	1	219572573	T	C	0.279	-0.0162	0.0027	1.81e-09	0.000105584	42.2488	-0.0101	0.0174	0.56	-0.0078	0.0241	0.7462	-0.0273	0.025	0.2748	400100
rs12134534	FF	1	219926009	T	C	0.409	-0.0249	0.0024	6.96e-25	0.000299736	119.96	0.0038	0.0158	0.8093	0.0084	0.0219	0.7008	-0.0028	0.0228	0.9038	400100
rs1155612	FF	1	239897705	T	C	0.491	0.0285	0.0024	6.5e-33	0.000405993	162.504	-0.0147	0.0159	0.3546	-0.0124	0.0219	0.5733	-0.0246	0.0228	0.2799	400100
rs4854343	FF	2	638107	A	G	0.828	0.018	0.0031	8.16e-09	9.22856e-05	36.9269	0.0419	0.0214	0.05061	0.05	0.0297	0.09244	0.0291	0.0308	0.3438	400100
rs2544536	FF	2	15906854	T	C	0.488	-0.0239	0.0024	4.15e-24	0.00028544	114.237	0.0171	0.0159	0.2832	0.0042	0.022	0.8497	0.0317	0.0229	0.1654	400100
rs55884799	FF	2	18287623	T	C	0.827	-0.0415	0.0031	4.01e-40	0.000492808	197.27	-0.0071	0.025	0.7771	0.037	0.0346	0.2842	-0.0431	0.0358	0.2286	400100
rs7565460	FF	2	25130073	T	C	0.45	0.0144	0.0024	1.15e-09	0.000102643	41.0718	-0.0121	0.0162	0.4562	-0.011	0.0225	0.6243	-0.0381	0.0233	0.1028	400100
rs11888819	FF	2	36714954	A	C	0.726	-0.0255	0.0027	6.87e-22	0.000258701	103.533	-0.0033	0.0173	0.8474	-0.0372	0.0239	0.1199	-0.0063	0.0248	0.7991	400100
rs10460533	FF	2	42494354	A	G	0.285	0.0211	0.0026	5.93e-16	0.000181445	72.6095	-0.0034	0.0174	0.8453	-0.0054	0.0241	0.8214	0.0044	0.025	0.8589	400100
rs77059113	FF	2	43672508	T	G	0.927	-0.0306	0.0046	1.8e-11	0.000126729	50.7106	0.0823	0.044	0.0617	0.0297	0.0611	0.6269	0.1702	0.0632	0.007098	400100
rs7426380	FF	2	56095010	A	G	0.551	-0.0216	0.0024	2.01e-19	0.000230853	92.3856	-0.0251	0.0162	0.12	-0.0318	0.0224	0.1553	-0.004	0.0232	0.8643	400100
rs35195586	FF	2	67078619	T	G	0.0662	-0.0408	0.0048	1.77e-17	0.000205808	82.3607	0.0028	0.0351	0.9364	0.0497	0.0487	0.3074	-0.051	0.0504	0.3124	400100
rs12470864	FF	2	102926362	A	G	0.385	-0.0203	0.0024	1.04e-16	0.000195145	78.0928	0.0242	0.0169	0.1519	0.0352	0.0233	0.1313	0.0233	0.0242	0.337	400100
rs4848578	FF	2	120965567	T	C	0.788	-0.0173	0.0029	2.83e-09	9.99964e-05	40.0126	0.0254	0.0185	0.1687	0.0328	0.0256	0.1989	0.0235	0.0266	0.3772	400100
rs72907878	FF	2	157083697	A	G	0.134	-0.0334	0.0035	1.96e-21	0.000258908	103.616	-0.013	0.0243	0.5933	-0.0287	0.0337	0.3944	0.013	0.0348	0.7087	400100
rs6433079	FF	2	169496652	A	C	0.761	-0.0223	0.0028	1.5e-15	0.000180893	72.3885	0.0354	0.0184	0.05424	0.0236	0.0255	0.353	0.0275	0.0265	0.2985	400100
rs13030866	FF	2	174037397	T	C	0.351	-0.015	0.0025	1.95e-09	0.00010251	41.0183	0.0112	0.0163	0.4923	0.0001	0.0226	0.9953	0.0209	0.0235	0.3717	400100
rs2084448	FF	2	187530520	T	C	0.706	0.0197	0.0026	4.65e-14	0.000161107	64.4693	-0.0307	0.0178	0.0849	-0.0817	0.0247	0.000945	0.0219	0.0256	0.3917	400100
rs985256	FF	2	201208692	A	C	0.218	0.0179	0.0029	5.86e-10	0.000109244	43.7135	0.0339	0.0197	0.0845	0.0107	0.0272	0.6934	0.0464	0.0283	0.101	400100
rs2571445	FF	2	218683154	A	G	0.397	-0.0199	0.0024	3.08e-16	0.000189602	75.8743	-0.0108	0.016	0.4988	-0.0274	0.0221	0.2157	0.002	0.023	0.929	400100
rs62201738	FF	2	229502197	A	C	0.922	-0.0743	0.0044	9.45e-63	0.000794023	317.941	-0.0446	0.0355	0.209	-0.0244	0.0492	0.6204	-0.0405	0.051	0.4265	400100
rs3732986	FF	3	8586502	A	G	0.462	0.0157	0.0024	3.35e-11	0.000122533	49.0315	-0.0315	0.0159	0.047	-0.0553	0.022	0.01184	0.0069	0.0228	0.7622	400100
rs9874847	FF	3	13919309	T	C	0.143	0.0278	0.0034	6.04e-16	0.000189425	75.8032	0.0022	0.0225	0.9225	0.0131	0.0312	0.6743	0.0006	0.0324	0.9851	400100
rs1529672	FF	3	25520582	A	C	0.174	0.0423	0.0031	1.73e-41	0.000514328	205.888	-0.0077	0.0206	0.7094	-0.0369	0.0285	0.1943	0.0074	0.0296	0.8023	400100
rs17666332	FF	3	29469675	T	G	0.724	0.0267	0.0027	9.22e-24	0.000284905	114.023	-0.0119	0.021	0.5713	-0.0211	0.029	0.4673	0	0.0301	0.9995	400100
rs6809164	FF	3	53712910	T	G	0.729	0.0232	0.0027	5.26e-18	0.000212668	85.1067	0.014	0.0176	0.4243	-0.0252	0.0243	0.301	0.0332	0.0252	0.188	400100
rs12715478	FF	3	55152319	A	G	0.594	0.025	0.0024	1.35e-24	0.000301455	120.649	-0.0151	0.0177	0.3931	-0.0292	0.0245	0.233	-0.0135	0.0254	0.5944	400100
rs9850438	FF	3	56130392	T	C	0.828	-0.019	0.0032	2.06e-09	0.000102824	41.1443	0.0051	0.0269	0.8482	0.0305	0.0373	0.4134	-0.0356	0.0386	0.3558	400100
rs7634731	FF	3	57932958	A	G	0.736	-0.0237	0.0027	2.18e-18	0.000218277	87.3518	-0.0089	0.0176	0.6122	-0.0109	0.0244	0.6555	-0.0346	0.0254	0.1729	400100
rs2687199	FF	3	70924971	A	G	0.676	-0.0188	0.0026	1.93e-13	0.000154824	61.9545	0.0114	0.0168	0.5	0.0171	0.0233	0.4623	0.0071	0.0242	0.7685	400100
rs13069228	FF	3	73572544	T	C	0.639	0.0138	0.0025	3.2e-08	8.7861e-05	35.1563	-0.0321	0.0172	0.06223	-0.0363	0.0238	0.1271	0.01	0.0247	0.6847	400100
rs1849496	FF	3	99328145	A	C	0.0616	0.0343	0.005	4.96e-12	0.000136015	54.427	-0.0037	0.0256	0.8845	-0.0239	0.0355	0.5013	0.0388	0.0369	0.2928	400100
rs6769798	FF	3	112951348	A	G	0.832	0.0194	0.0033	4.2e-09	0.000105212	42.0998	0.0011	0.0242	0.9631	-0.0147	0.0335	0.6605	0.0128	0.0348	0.7132	400100
rs1799807	FF	3	165548529	T	C	0.981	0.0598	0.0088	8.59e-12	0.000133308	53.3435	-0.0646	0.0716	0.367	-0.0754	0.0996	0.4489	-0.0803	0.1022	0.432	400100
rs879394	FF	3	168709843	T	G	0.235	-0.0298	0.0028	4.71e-26	0.000319295	127.791	-0.0189	0.0179	0.292	-0.0401	0.0248	0.1063	-0.0182	0.0258	0.4809	400100
rs11709963	FF	3	169265705	T	C	0.837	0.0178	0.0032	3.68e-08	8.64536e-05	34.5931	-0.033	0.0199	0.09655	-0.041	0.0275	0.1359	-0.0175	0.0286	0.5396	400100
rs62283793	FF	3	171817325	T	C	0.053	0.034	0.0053	2.07e-10	0.000116042	46.4336	0.0265	0.0328	0.4186	0.0491	0.0453	0.2784	-0.0229	0.0473	0.6284	400100
rs12635856	FF	3	183337543	T	C	0.173	-0.0187	0.0032	3.59e-09	0.000100061	40.0384	0.0247	0.021	0.238	0.0213	0.029	0.4638	0.0351	0.0302	0.2443	400100
rs73182224	FF	3	186083483	A	G	0.239	-0.0197	0.0029	2.01e-11	0.000141171	56.4904	-0.0179	0.0239	0.4546	-0.0337	0.0331	0.3093	-0.0031	0.0344	0.9276	400100
rs3135877	FF	4	1804276	A	G	0.044	0.0378	0.0061	5.41e-10	0.000120205	48.1	-0.02	0.0314	0.5238	-0.0293	0.0435	0.5005	-0.0131	0.0452	0.7709	400100
rs62289340	FF	4	7879027	T	C	0.436	0.0167	0.0024	2.36e-12	0.00013716	54.8854	-0.0374	0.0161	0.02026	-0.0396	0.0223	0.0756	-0.0493	0.0232	0.03351	400100
rs1566834	FF	4	13173258	T	C	0.662	0.015	0.0025	2.18e-09	0.00010069	40.2902	-0.003	0.0187	0.8732	0.0123	0.0258	0.6348	0.0009	0.0268	0.9736	400100
rs2324154	FF	4	24027226	A	C	0.509	0.0157	0.0024	2.52e-11	0.000123205	49.3004	-0.0095	0.0159	0.5495	0.0152	0.022	0.4908	-0.0104	0.0229	0.6489	400100
rs115503647	FF	4	36271840	A	G	0.948	0.038	0.0053	1.2e-12	0.000142367	56.9691	-0.0578	0.0344	0.09302	-0.0342	0.0475	0.4717	-0.0678	0.0495	0.1704	400100
rs62316310	FF	4	75676529	A	G	0.26	0.0272	0.0027	2.24e-23	0.00028469	113.937	-0.0048	0.0208	0.8169	-0.0158	0.0287	0.5824	-0.0018	0.0299	0.9531	400100
rs11098196	FF	4	79403952	T	G	0.508	-0.0196	0.0024	2.42e-16	0.000192031	76.8463	0.0118	0.0162	0.4664	-0.0042	0.0225	0.8509	0.0119	0.0233	0.6111	400100
rs2609280	FF	4	89854961	A	G	0.215	0.0537	0.0029	1.83e-76	0.00097339	389.833	-0.0235	0.017	0.1676	-0.0205	0.0235	0.3829	-0.0373	0.0245	0.1272	400100
rs34624010	FF	4	89948897	A	G	0.266	0.0243	0.0027	2.06e-19	0.000230579	92.276	-0.0084	0.0187	0.6536	-0.0266	0.0259	0.3032	0.0037	0.0268	0.8895	400100
rs34712979	FF	4	106819053	A	G	0.256	-0.0682	0.0028	4.18e-134	0.00177179	710.15	-0.0186	0.0185	0.3156	-0.0525	0.0256	0.04044	-0.0076	0.0266	0.7754	400100
rs62321845	FF	4	124819607	A	G	0.806	0.0229	0.003	3.33e-14	0.000163998	65.6262	0.0005	0.0213	0.9811	-0.0178	0.0296	0.5475	0.018	0.0306	0.5574	400100
rs58769314	FF	4	140208215	T	C	0.734	0.0174	0.0027	1.14e-10	0.000118224	47.3071	0.0141	0.0184	0.4438	-0.0006	0.0255	0.9825	0.0346	0.0264	0.19	400100
rs995758	FF	4	145478201	T	C	0.398	0.0707	0.0024	1.48e-185	0.00239524	960.635	-0.0242	0.0159	0.127	-0.0074	0.022	0.7345	-0.0206	0.0228	0.3664	400100
rs11738281	FF	5	662547	T	C	0.799	0.0183	0.003	7.85e-10	0.000107566	43.0418	-0.0011	0.0233	0.9624	-0.0325	0.0323	0.3136	-0.0032	0.0335	0.9232	400100
rs12189242	FF	5	34627666	A	C	0.247	0.0185	0.0027	1.21e-11	0.000127311	50.9436	-0.0444	0.0185	0.01665	-0.0539	0.0257	0.03592	-0.0142	0.0266	0.5937	400100
rs12522114	FF	5	52187038	A	C	0.265	-0.0367	0.0027	1.47e-41	0.000524681	210.035	0.0137	0.0197	0.4867	0.0259	0.0273	0.3424	0.0026	0.0283	0.9259	400100
rs1054085	FF	5	52248291	T	C	0.376	-0.0155	0.0025	2.96e-10	0.000112737	45.1111	-0.0077	0.0165	0.6426	0.0105	0.0229	0.6469	-0.0174	0.0238	0.4632	400100
rs335651	FF	5	76767564	T	C	0.58	0.0146	0.0024	1.61e-09	0.000103852	41.5553	-0.0346	0.0159	0.02955	-0.0409	0.022	0.06341	-0.01	0.0229	0.663	400100
rs377731	FF	5	98332239	A	G	0.379	-0.0185	0.0025	5.13e-14	0.000161103	64.4678	-0.0227	0.0196	0.2464	-0.0121	0.0271	0.6543	-0.0253	0.0281	0.3684	400100
rs840467	FF	5	121415899	T	C	0.188	0.0301	0.0031	1.62e-22	0.000276616	110.705	-0.0249	0.0214	0.2462	-0.0282	0.0297	0.3415	0.0133	0.0308	0.667	400100
rs7713065	FF	5	131788334	A	C	0.265	-0.0285	0.0027	8.21e-26	0.000316412	126.637	-0.0092	0.0166	0.5799	-0.0169	0.0229	0.4622	-0.0145	0.0238	0.5415	400100
rs864354	FF	5	142634708	T	G	0.434	-0.0142	0.0024	3.53e-09	9.90633e-05	39.6392	0.0197	0.0158	0.2137	-0.0039	0.0219	0.8591	0.0221	0.0228	0.3328	400100
rs7733410	FF	5	147856522	A	G	0.441	0.0505	0.0024	1.56e-96	0.00125737	503.707	0.0006	0.0161	0.9693	0.0075	0.0223	0.736	0.0252	0.0232	0.2772	400100
rs979455	FF	5	150594802	T	C	0.675	0.0173	0.0025	9.22e-12	0.000131313	52.5454	-0.0284	0.018	0.1151	-0.0261	0.0249	0.2948	-0.0103	0.0259	0.6909	400100
rs6880851	FF	5	156821622	T	G	0.189	0.0253	0.0031	1.45e-16	0.000196225	78.5249	0.0271	0.0215	0.2085	-0.0099	0.0299	0.7405	0.057	0.0309	0.06489	400100
rs13361953	FF	5	156926442	T	C	0.664	0.0412	0.0025	6.45e-60	0.000757411	303.27	-0.0397	0.0164	0.0151	-0.039	0.0226	0.08473	-0.0168	0.0235	0.4751	400100
rs10059996	FF	5	170901463	T	G	0.355	-0.0352	0.0026	1.53e-42	0.000567418	227.153	-0.0022	0.0168	0.8948	0.0031	0.0233	0.8927	0.0064	0.0242	0.7913	400100
rs17681353	FF	5	171008174	A	G	0.961	0.0353	0.0062	9.41e-09	9.34044e-05	37.3746	-0.0325	0.0313	0.2982	-0.0223	0.0433	0.6059	-0.0437	0.045	0.3322	400100
rs62394997	FF	5	178698421	A	G	0.0598	0.0298	0.0051	4.9e-09	9.98583e-05	39.9573	0.0314	0.0404	0.4371	0.0385	0.0559	0.4907	0.0367	0.058	0.5262	400100
rs79898473	FF	5	179598771	T	C	0.671	-0.0308	0.0026	2.31e-33	0.000418842	167.649	0.0023	0.0184	0.9015	-0.0084	0.0254	0.7413	0.0359	0.0264	0.1739	400100
rs1294417	FF	6	6741932	T	C	0.458	-0.0311	0.0024	3.93e-39	0.000480193	192.217	-0.0239	0.016	0.1365	-0.0414	0.0222	0.06219	-0.0052	0.023	0.8198	400100
rs943613	FF	6	6832811	T	C	0.446	-0.0132	0.0024	3.3e-08	8.61038e-05	34.4531	-0.0013	0.0165	0.9383	0.0135	0.0228	0.5546	-0.0114	0.0237	0.6317	400100
rs11755954	FF	6	7569326	T	C	0.156	0.0203	0.0033	5.47e-10	0.000108515	43.4215	0.031	0.021	0.1401	0.0289	0.0291	0.3215	0.0103	0.0303	0.7347	400100
rs1928160	FF	6	22006676	A	G	0.515	-0.0296	0.0024	5.78e-36	0.000437686	175.195	-0.0013	0.0159	0.9365	-0.0063	0.022	0.7761	0.0069	0.0228	0.7623	400100
rs9295562	FF	6	22713651	T	C	0.306	-0.0159	0.0026	5.38e-10	0.000107375	42.9655	-0.0316	0.0174	0.06958	-0.0297	0.0241	0.2188	-0.0309	0.0251	0.2172	400100
rs3177747	FF	6	31321657	A	G	0.0235	0.0485	0.008	1.67e-09	0.000107958	43.1985	-0.0505	0.0503	0.3155	0.0105	0.0694	0.8798	-0.0653	0.0725	0.3675	400100
rs2070600	FF	6	32151443	T	C	0.0629	0.145	0.0049	3e-189	0.00247858	994.143	-0.0366	0.0321	0.2547	-0.0658	0.0444	0.1384	-0.0683	0.0464	0.1409	400100
rs12525532	FF	6	35004819	T	C	0.37	0.015	0.0025	1.07e-09	0.000104895	41.9729	-0.0109	0.0161	0.4987	-0.035	0.0223	0.1157	0.0183	0.0231	0.4284	400100
rs12202314	FF	6	45530471	T	C	0.675	-0.0209	0.0025	2.17e-16	0.00019165	76.694	0	0.0171	0.999	-0.0049	0.0237	0.8361	-0.0092	0.0247	0.708	400100
rs115830429	FF	6	56239955	A	G	0.0237	0.0586	0.008	1.93e-13	0.000158912	63.5908	0.2393	0.075	0.001428	0.3806	0.1049	0.000285	0.2847	0.1073	0.007948	400100
rs17513531	FF	6	90951239	T	C	0.344	0.0162	0.0025	1.25e-10	0.000118447	47.3961	-0.0046	0.0183	0.8027	-0.0095	0.0253	0.7084	0.0144	0.0263	0.5838	400100
rs2798641	FF	6	109268050	T	C	0.183	-0.045	0.0031	3.89e-48	0.00060552	242.415	0.0403	0.0219	0.06543	0.0653	0.0303	0.03087	0.0154	0.0314	0.6237	400100
rs674621	FF	6	117257018	T	C	0.681	0.0161	0.0026	3.02e-10	0.000112621	45.0648	-0.0185	0.0165	0.2639	-0.0068	0.0229	0.7661	-0.0371	0.0237	0.1184	400100
rs13199674	FF	6	127185489	A	G	0.443	-0.0137	0.0024	1.34e-08	9.26254e-05	37.0629	0.0028	0.0159	0.8586	-0.0163	0.022	0.4592	-0.0033	0.0229	0.8842	400100
rs9321207	FF	6	130397238	A	G	0.419	-0.0153	0.0024	2.4e-10	0.000113973	45.6059	0.0189	0.0163	0.2457	0.0186	0.0225	0.4095	0.0136	0.0234	0.5602	400100
rs9403133	FF	6	140301947	A	G	0.242	-0.017	0.0028	1.51e-09	0.000106026	42.4255	0.0154	0.0208	0.457	0.0212	0.0288	0.4611	0.0096	0.0298	0.7468	400100
rs111231071	FF	6	142554046	T	C	0.0717	0.0343	0.0046	1.24e-13	0.000156612	62.6704	0.0371	0.0269	0.1684	0.0531	0.0372	0.1537	0.0151	0.0387	0.6974	400100
rs7753012	FF	6	142745883	T	G	0.695	-0.0712	0.0026	4.71e-165	0.00214919	861.743	0.0086	0.0177	0.6262	-0.0086	0.0245	0.7258	-0.0025	0.0255	0.9208	400100
rs7784940	FF	7	14856115	T	G	0.796	0.0174	0.0029	3.16e-09	9.83268e-05	39.3444	0.0333	0.0197	0.09118	0.011	0.0273	0.6863	0.0302	0.0283	0.2854	400100
rs4721457	FF	7	15872324	T	C	0.849	0.0244	0.0033	1.73e-13	0.000152649	61.0842	0.0259	0.0184	0.1597	0.04	0.0255	0.1173	0.0266	0.0266	0.3168	400100
rs3779505	FF	7	20405265	A	G	0.101	0.0277	0.0039	1.73e-12	0.000139338	55.757	-0.0363	0.025	0.1476	-0.0292	0.0346	0.3988	0.0233	0.0359	0.5173	400100
rs1391805	FF	7	26896236	A	G	0.761	-0.019	0.0028	7.54e-12	0.000131317	52.5467	0.0097	0.0195	0.6199	0.0309	0.027	0.253	-0.0213	0.028	0.4463	400100
rs56919232	FF	7	68945647	T	C	0.786	-0.0176	0.0029	1.63e-09	0.000104206	41.6971	0.0074	0.0186	0.6927	-0.0157	0.0258	0.5427	0.0236	0.0268	0.3771	400100
rs113336697	FF	7	73420195	T	C	0.0887	0.0262	0.0042	7.01e-10	0.000110973	44.4052	0.0293	0.0377	0.4369	0.0998	0.0522	0.0558	-0.0725	0.054	0.1798	400100
rs73158411	FF	7	99610127	A	G	0.368	0.023	0.0025	1.41e-20	0.000246065	98.475	-0.0417	0.0163	0.01051	-0.0585	0.0226	0.009614	-0.0425	0.0234	0.07003	400100
rs12705390	FF	7	106410777	A	G	0.201	-0.0173	0.003	6.18e-09	9.61313e-05	38.4659	0.0019	0.0173	0.9148	0.0203	0.024	0.3966	0.0132	0.025	0.5975	400100
rs193686	FF	7	116431427	T	C	0.684	-0.0178	0.0026	4.07e-12	0.000136966	54.8077	-0.0136	0.0177	0.4427	-0.0128	0.0244	0.6007	-0.0036	0.0254	0.8873	400100
rs1452909	FF	7	134566071	A	G	0.251	-0.0185	0.0028	2.17e-11	0.000128685	51.4936	-0.0056	0.0182	0.7592	-0.0163	0.0252	0.5176	-0.0186	0.0262	0.4775	400100
rs1233553	FF	7	155598145	A	G	0.934	-0.0286	0.0051	2.82e-08	0.000100845	40.352	0.0203	0.0292	0.4877	0.0187	0.0403	0.6425	0.0214	0.0421	0.6121	400100
rs12698403	FF	7	156127246	A	G	0.442	-0.0236	0.0024	1.48e-22	0.000274733	109.951	0.0012	0.0159	0.9378	-0.0083	0.022	0.7065	-0.0038	0.0228	0.8683	400100
rs330939	FF	8	9018590	T	G	0.621	0.0232	0.0025	4.46e-21	0.000253359	101.395	-0.0061	0.0203	0.7621	0.007	0.0281	0.8031	-0.0316	0.0291	0.2784	400100
rs1528628	FF	8	13112976	A	G	0.455	-0.0142	0.0024	2.39e-09	0.000100003	40.0153	-0.0024	0.016	0.8813	-0.0045	0.0221	0.8381	-0.0135	0.023	0.5579	400100
rs2285261	FF	8	16922013	A	C	0.384	0.0191	0.0024	4.9e-15	0.000172587	69.0641	0.018	0.016	0.2627	0.0077	0.0222	0.7298	0.0284	0.023	0.2178	400100
rs36049816	FF	8	17842500	T	C	0.376	-0.0189	0.0024	1.21e-14	0.00016762	67.076	-0.0347	0.0163	0.03373	-0.021	0.0226	0.3535	-0.0517	0.0235	0.02791	400100
rs2452995	FF	8	97508421	T	C	0.309	-0.0167	0.0026	9.66e-11	0.000119097	47.6562	0.0226	0.0174	0.1939	0.0239	0.0241	0.3221	0.006	0.025	0.8099	400100
rs659398	FF	8	103131300	T	C	0.272	-0.0254	0.0027	5.08e-21	0.000255504	102.253	0.0158	0.0169	0.35	0.0151	0.0233	0.5183	0.0339	0.0243	0.1621	400100
rs4478547	FF	8	109389370	T	G	0.353	0.0194	0.0025	8e-15	0.000171914	68.7948	0.0084	0.0171	0.6248	0.014	0.0237	0.5552	-0.0118	0.0245	0.6294	400100
rs6470085	FF	8	123405077	A	G	0.464	0.0142	0.0024	2.88e-09	0.000100297	40.133	0.0207	0.016	0.1939	0.026	0.0221	0.2394	-0.0072	0.0229	0.7528	400100
rs5027392	FF	8	131421581	A	G	0.389	0.0147	0.0025	2.11e-09	0.00010272	41.1025	-0.0238	0.0172	0.1657	-0.0149	0.0238	0.5298	-0.0191	0.0247	0.4393	400100
rs1570203	FF	9	4120648	A	G	0.53	0.0246	0.0024	5.78e-25	0.000301491	120.663	-0.0042	0.0164	0.7984	-0.0056	0.0227	0.8041	0.0131	0.0236	0.5785	400100
rs4247294	FF	9	16030960	A	G	0.44	-0.0135	0.0024	1.58e-08	8.98128e-05	35.9373	-0.0042	0.0158	0.7892	-0.0189	0.0219	0.3882	-0.0139	0.0228	0.5405	400100
rs201191	FF	9	23585035	A	C	0.486	0.0221	0.0024	1.55e-20	0.000244014	97.6536	-0.0187	0.0158	0.2373	-0.0379	0.0219	0.08381	-0.0061	0.0228	0.7877	400100
rs7048006	FF	9	84744273	T	C	0.587	0.0141	0.0024	7e-09	9.63954e-05	38.5715	-0.0236	0.0164	0.1509	-0.0125	0.0227	0.5818	0.0064	0.0236	0.7862	400100
rs1593438	FF	9	88978867	A	C	0.652	-0.0171	0.0025	1.11e-11	0.000132693	53.0976	0.0242	0.016	0.1297	0.0157	0.0221	0.4791	0.0411	0.023	0.07362	400100
rs16909922	FF	9	98265901	A	G	0.905	0.0514	0.0041	3.31e-36	0.000454285	181.842	0.0227	0.0256	0.3752	0.0286	0.0355	0.4199	0.0253	0.0369	0.4922	400100
rs911930	FF	9	101698416	T	G	0.306	-0.0167	0.0026	1.3e-10	0.000118452	47.3984	-0.0161	0.0187	0.3886	0.0129	0.0259	0.6174	-0.0434	0.0268	0.1058	400100
rs60568503	FF	9	109472166	A	G	0.376	0.0247	0.0025	1.27e-23	0.000286284	114.575	-0.0122	0.0163	0.4567	-0.0082	0.0226	0.7173	-0.0074	0.0235	0.7526	400100
rs61147355	FF	9	110171000	A	G	0.141	0.0284	0.0034	1.54e-16	0.000195379	78.1866	0.0352	0.0263	0.1796	0.0286	0.0364	0.4316	0.0222	0.0377	0.5549	400100
rs10983184	FF	9	119234058	T	C	0.64	0.0273	0.0025	9.05e-28	0.00034343	137.453	-0.0018	0.0172	0.9176	0.0222	0.0238	0.3497	-0.0123	0.0247	0.6189	400100
rs10987386	FF	9	129416317	T	C	0.187	-0.0259	0.0031	4.51e-17	0.000203968	81.6242	0.0018	0.02	0.9301	-0.0057	0.0277	0.8369	-0.0129	0.0287	0.6522	400100
rs7093310	FF	10	5662119	T	C	0.902	0.034	0.004	2.14e-17	0.000204372	81.7858	-0.0251	0.0264	0.3415	-0.0132	0.0365	0.7173	-0.0259	0.0379	0.4942	400100
rs10508468	FF	10	13918753	T	C	0.621	0.015	0.0024	8.7e-10	0.000105912	42.3797	-0.0049	0.0169	0.7708	-0.0203	0.0234	0.3873	0.0089	0.0243	0.716	400100
rs9333118	FF	10	15702362	A	C	0.094	-0.0275	0.004	1.05e-11	0.000128811	51.5437	0.0176	0.0246	0.4739	0.0142	0.0341	0.6758	0.0472	0.0353	0.1812	400100
rs58095595	FF	10	32669119	A	G	0.172	0.0192	0.0032	2.11e-09	0.000105	42.0151	-0.0423	0.0201	0.03574	-0.0365	0.0279	0.1901	-0.049	0.0289	0.09042	400100
rs2579762	FF	10	78318879	A	C	0.527	0.0205	0.0024	9.26e-18	0.000209512	83.8434	0.0026	0.0159	0.8722	-0.0038	0.022	0.8633	0.0105	0.0228	0.6465	400100
rs2168721	FF	10	82208192	A	G	0.388	-0.0198	0.0024	6.89e-16	0.000186185	74.5063	0.0043	0.0166	0.7972	-0.0135	0.023	0.5572	-0.0135	0.0239	0.573	400100
rs1855971	FF	10	89824247	A	G	0.835	0.0191	0.0032	2.74e-09	0.000100523	40.2235	-0.0309	0.0221	0.1623	-0.0714	0.0306	0.01972	-0.0214	0.0318	0.501	400100
rs11596235	FF	10	104391034	T	C	0.309	-0.0143	0.0026	3.47e-08	8.7325e-05	34.9418	0.0275	0.0177	0.1206	0.0454	0.0245	0.0636	0.002	0.0255	0.9372	400100
rs10748849	FF	10	105530086	T	C	0.393	0.0178	0.0024	2.88e-13	0.000151165	60.4903	-0.0278	0.016	0.08246	-0.0459	0.0222	0.03845	-0.0273	0.023	0.2355	400100
rs12781987	FF	10	123194321	T	G	0.217	-0.0201	0.0029	5.88e-12	0.000137291	54.9379	-0.0225	0.0183	0.2184	-0.0278	0.0253	0.2709	-0.0326	0.0263	0.2152	400100
rs1219514	FF	10	123432476	A	G	0.0789	0.0251	0.0044	1.47e-08	9.15717e-05	36.6412	-0.0169	0.0351	0.6306	-0.0251	0.0486	0.6051	-0.0021	0.0502	0.9661	400100
rs11200633	FF	10	124211596	T	C	0.216	-0.0192	0.0029	3.94e-11	0.000124854	49.9603	0.0044	0.0184	0.8133	-0.0002	0.0255	0.9935	-0.0031	0.0265	0.908	400100
rs9888193	FF	11	9262492	T	G	0.727	-0.0148	0.0026	2.42e-08	8.69462e-05	34.7902	0.0164	0.0189	0.3871	0.0275	0.0262	0.2944	0.0128	0.0272	0.6391	400100
rs11042775	FF	11	10410316	A	G	0.356	0.0145	0.0025	5.59e-09	9.64055e-05	38.5756	-0.0266	0.0174	0.1262	-0.0199	0.0241	0.4091	-0.072	0.025	0.003933	400100
rs10836366	FF	11	35308988	T	C	0.749	0.0191	0.0027	2.33e-12	0.000137168	54.8884	0.0158	0.0171	0.3547	0.0362	0.0237	0.126	0.0055	0.0246	0.8245	400100
rs4099470	FF	11	65319986	T	C	0.0545	0.0287	0.0053	4.94e-08	8.48891e-05	33.967	-0.0352	0.036	0.3283	-0.0126	0.0498	0.8	-0.0694	0.0517	0.1792	400100
rs163694	FF	11	72388934	T	C	0.461	0.0166	0.0024	4.98e-12	0.000136942	54.7979	0.0066	0.0162	0.6838	0.0323	0.0224	0.1498	-0.0382	0.0233	0.1009	400100
rs2027761	FF	11	73036179	T	C	0.113	0.0369	0.0038	1.31e-22	0.000272951	109.238	0.028	0.0221	0.2056	0.0343	0.0306	0.2625	0.0064	0.0318	0.8396	400100
rs11234768	FF	11	86448839	T	C	0.846	0.0303	0.0033	5.07e-20	0.000239225	95.7368	-0.0107	0.0223	0.6324	-0.0183	0.0309	0.5521	-0.0403	0.032	0.2077	400100
rs12575589	FF	11	95750175	T	C	0.121	0.0205	0.0037	2.68e-08	8.93947e-05	35.77	0.0283	0.0205	0.1667	0.0241	0.0283	0.3937	0.0352	0.0295	0.2329	400100
rs11824553	FF	11	110501926	A	C	0.0815	-0.0247	0.0044	1.68e-08	9.13399e-05	36.5484	0.0423	0.0314	0.1786	0.0336	0.0436	0.4408	0.0001	0.0451	0.9986	400100
rs898614	FF	11	115408679	T	C	0.648	0.0151	0.0025	1.56e-09	0.000104016	41.6213	0.0016	0.0163	0.9236	-0.0019	0.0226	0.9314	0.0222	0.0235	0.345	400100
rs567508	FF	11	126008910	A	G	0.842	0.0224	0.0033	1.58e-11	0.000133504	53.4222	0.0026	0.0193	0.8935	0.0069	0.0268	0.7962	0.0172	0.0278	0.537	400100
rs7118465	FF	11	131970313	T	C	0.681	-0.0249	0.0026	2.09e-22	0.000269381	107.808	-0.0121	0.0168	0.4734	-0.0065	0.0233	0.781	-0.0165	0.0242	0.4946	400100
rs7974933	FF	12	1513912	A	G	0.857	-0.023	0.0034	2.54e-11	0.000129659	51.8833	0.0264	0.0252	0.2946	0.0268	0.0348	0.4414	0.0322	0.0362	0.3737	400100
rs7139311	FF	12	15266796	T	C	0.535	0.0152	0.0024	1.45e-10	0.000114954	45.9984	-0.0096	0.0159	0.545	-0.0168	0.022	0.4456	-0.0186	0.0229	0.4153	400100
rs274995	FF	12	20386656	T	C	0.58	0.0163	0.0024	1.47e-11	0.000129444	51.7973	0.0095	0.0158	0.5462	-0.0062	0.0219	0.777	0.0095	0.0227	0.6767	400100
rs35320030	FF	12	27901052	T	C	0.832	0.0183	0.0032	8.4e-09	9.36192e-05	37.4605	-0.0137	0.0219	0.5317	-0.0029	0.0304	0.9241	-0.0126	0.0315	0.6884	400100
rs2077177	FF	12	54418857	T	C	0.591	0.0187	0.0024	1.21e-14	0.000169053	67.6497	-0.0242	0.0159	0.1287	-0.0318	0.022	0.1486	-0.0149	0.0229	0.5139	400100
rs11172113	FF	12	57527283	T	C	0.589	-0.0227	0.0024	7.04e-21	0.000249482	99.8426	-0.0141	0.0162	0.3843	0.0215	0.0224	0.3371	-0.0548	0.0232	0.01847	400100
rs1245035	FF	12	64976049	A	C	0.626	-0.014	0.0025	1.61e-08	9.17766e-05	36.7232	0.0185	0.0159	0.2438	0.0094	0.022	0.6681	0.0086	0.0228	0.7063	400100
rs55703445	FF	12	95541202	T	C	0.219	-0.0275	0.0029	1.7e-21	0.000258696	103.531	-0.024	0.0172	0.1624	-0.0158	0.0238	0.5077	-0.048	0.0248	0.05265	400100
rs7307510	FF	12	96237570	T	C	0.187	0.0439	0.0031	1.44e-46	0.000585991	234.593	0.0198	0.0258	0.4429	0.0045	0.0357	0.8986	0.0879	0.037	0.01758	400100
rs838327	FF	12	114939288	A	G	0.75	0.0151	0.0028	4.29e-08	8.55038e-05	34.213	-0.0117	0.0193	0.5446	0.0007	0.0267	0.9793	-0.0531	0.0278	0.05669	400100
rs11067615	FF	12	115925719	T	G	0.487	-0.0162	0.0024	1.15e-11	0.000131131	52.4725	0.0151	0.0164	0.358	0.0042	0.0227	0.8546	0.0207	0.0236	0.3793	400100
rs9533803	FF	13	44820608	T	C	0.213	-0.0261	0.0029	2.92e-19	0.000228384	91.3972	-0.0291	0.0193	0.1311	-0.0558	0.0267	0.03679	-0.0026	0.0277	0.9242	400100
rs12875005	FF	13	50284701	T	G	0.681	-0.0182	0.0025	7.86e-13	0.000143916	57.5893	-0.012	0.0179	0.5016	-0.0198	0.0248	0.4257	0.0174	0.0258	0.5	400100
rs9600261	FF	13	74899633	A	G	0.184	0.0207	0.0031	2.11e-11	0.00012867	51.4877	0.0026	0.018	0.8856	-0.0026	0.025	0.9184	-0.0083	0.026	0.7485	400100
rs4884168	FF	13	81267090	A	G	0.639	0.0139	0.0025	2.57e-08	8.9139e-05	35.6677	0.0046	0.016	0.774	-0.0021	0.0221	0.9229	-0.0253	0.023	0.2712	400100
rs11620380	FF	13	99665512	A	C	0.105	-0.027	0.0039	4.6e-12	0.000137016	54.8274	0.0542	0.0263	0.03956	0.0415	0.0364	0.2545	0.0369	0.0378	0.3299	400100
rs9634470	FF	13	109918493	T	C	0.735	-0.0208	0.0027	2.73e-14	0.000168535	67.4422	-0.0246	0.0181	0.1747	-0.0244	0.0251	0.3302	-0.0039	0.0261	0.8821	400100
rs61963203	FF	13	111051120	T	G	0.979	-0.0517	0.0084	9.46e-10	0.000109904	43.9774	0.0278	0.0438	0.5266	0.0818	0.0606	0.1771	-0.0029	0.0632	0.9631	400100
rs4982712	FF	14	23403728	A	G	0.397	-0.0189	0.0024	6.52e-15	0.000171026	68.4391	-0.0175	0.0161	0.2771	-0.0025	0.0223	0.9093	0.0026	0.0232	0.9092	400100
rs941747	FF	14	32918460	T	C	0.468	-0.0139	0.0024	4.56e-09	9.62093e-05	38.497	-0.0002	0.0158	0.9923	0.0121	0.0219	0.5801	-0.0197	0.0228	0.3865	400100
rs7401714	FF	14	36718441	A	G	0.426	0.0161	0.0024	1.68e-11	0.000126766	50.7256	0.0006	0.016	0.9705	0.008	0.0221	0.719	-0.0057	0.0229	0.8026	400100
rs112731178	FF	14	54343736	T	C	0.0958	0.04	0.0041	5.76e-23	0.000277192	110.935	-0.0106	0.0305	0.7275	0.0037	0.0422	0.9295	-0.0222	0.0438	0.6118	400100
rs35107139	FF	14	54419106	A	C	0.596	0.0315	0.0025	3.4e-36	0.000477836	191.274	0.0329	0.0164	0.04516	0.0005	0.0227	0.9822	0.0375	0.0236	0.1114	400100
rs7155530	FF	14	54785892	A	G	0.398	-0.0144	0.0024	2.61e-09	9.93653e-05	39.76	-0.0029	0.016	0.8546	-0.0101	0.0222	0.6478	0.0161	0.023	0.4855	400100
rs177392	FF	14	73720873	T	C	0.595	0.0137	0.0025	3.84e-08	9.04572e-05	36.1952	0.0062	0.016	0.6992	0.0179	0.0222	0.4199	-0.0132	0.023	0.5666	400100
rs2543350	FF	14	76585234	T	C	0.859	-0.0202	0.0034	4.27e-09	9.88428e-05	39.5509	-0.0141	0.0217	0.5166	-0.0238	0.03	0.4277	0.0181	0.0312	0.561	400100
rs1756281	FF	14	84338431	A	G	0.699	0.0237	0.0026	1.38e-19	0.000236358	94.5892	0.0065	0.0175	0.7108	0.003	0.0242	0.8999	0.0024	0.0251	0.9229	400100
rs1956028	FF	14	93507197	T	C	0.874	0.0306	0.0036	2.37e-17	0.000206231	82.5302	-0.0055	0.025	0.8259	-0.0069	0.0346	0.8419	0.002	0.036	0.9562	400100
rs17129265	FF	14	94341752	T	C	0.167	0.0195	0.0032	1.57e-09	0.000105794	42.3326	0.0245	0.026	0.3458	0.0542	0.0359	0.1304	-0.0142	0.0374	0.7045	400100
rs11637595	FF	15	40387728	T	C	0.273	0.0174	0.0027	8.24e-11	0.000120178	48.0891	-0.0022	0.0196	0.9115	0.0058	0.0271	0.8307	-0.026	0.0282	0.356	400100
rs2012453	FF	15	41840238	A	G	0.411	0.0239	0.0024	4.26e-23	0.000276556	110.681	-0.0219	0.016	0.1704	-0.0242	0.0221	0.2727	-0.0135	0.0229	0.5565	400100
rs1429555	FF	15	49712097	T	C	0.0689	0.0508	0.0047	2.1e-27	0.000331111	132.521	0.0383	0.0357	0.2835	-0.0047	0.0495	0.9246	0.0574	0.0511	0.2616	400100
rs10400826	FF	15	51034423	A	G	0.189	-0.0192	0.003	1.92e-10	0.00011301	45.2202	-0.018	0.0197	0.3607	-0.0329	0.0273	0.228	0.0152	0.0283	0.5913	400100
rs4438257	FF	15	63895736	T	G	0.869	0.0288	0.0035	2.18e-16	0.000188845	75.5713	0.008	0.0225	0.7213	0.0177	0.0311	0.5691	-0.0031	0.0323	0.9244	400100
rs10851744	FF	15	65340426	T	C	0.867	-0.0197	0.0035	1.45e-08	8.95021e-05	35.813	-0.0334	0.0233	0.1526	-0.0316	0.0324	0.3282	-0.024	0.0335	0.4744	400100
rs1441358	FF	15	71612514	T	G	0.664	0.0642	0.0025	4.12e-145	0.00183911	737.183	0.0087	0.0172	0.614	-0.0098	0.0238	0.679	0.0412	0.0247	0.09595	400100
rs4886509	FF	15	77354847	A	C	0.669	0.0251	0.0025	6.1e-23	0.000279018	111.666	-0.0043	0.0165	0.7961	0.0126	0.0228	0.5804	-0.0109	0.0237	0.6453	400100
rs56077333	FF	15	78899003	A	C	0.324	-0.0143	0.0026	2.22e-08	8.95764e-05	35.8427	-0.006	0.0168	0.7217	-0.0052	0.0233	0.822	-0.0229	0.0242	0.3449	400100
rs1896797	FF	15	84274591	A	G	0.49	0.0292	0.0024	2.48e-34	0.000426149	170.575	0.0091	0.0159	0.5655	0.0029	0.022	0.8952	0.0179	0.0228	0.4319	400100
rs7162245	FF	15	84300727	A	G	0.354	-0.0159	0.0025	1.72e-10	0.000115627	46.2678	0.0091	0.0163	0.5752	-0.0177	0.0225	0.4325	0.0119	0.0234	0.6115	400100
rs28490195	FF	15	96296264	T	C	0.663	0.0142	0.0025	1.88e-08	9.01053e-05	36.0544	-0.0324	0.0169	0.05546	-0.0512	0.0234	0.02851	0.001	0.0243	0.9657	400100
rs8039637	FF	15	99686951	T	C	0.137	-0.0264	0.0035	2.99e-14	0.000164805	65.9492	0.0208	0.0237	0.3809	-0.0489	0.0329	0.1368	0.0645	0.0341	0.05903	400100
rs75928020	FF	16	4283042	A	G	0.219	-0.0173	0.0029	1.7e-09	0.000102381	40.9666	-0.0111	0.0181	0.5408	-0.0122	0.0251	0.6272	0.004	0.0261	0.8797	400100
rs12935657	FF	16	11219041	A	G	0.247	0.0154	0.0027	1.89e-08	8.82193e-05	35.2996	-0.0144	0.0194	0.4588	-0.0534	0.0269	0.04691	0.0202	0.0279	0.47	400100
rs61764202	FF	16	30134679	T	C	0.327	0.0164	0.0025	1.1e-10	0.000118381	47.3697	-0.0237	0.0163	0.1443	-0.0168	0.0225	0.4558	-0.0276	0.0234	0.2374	400100
rs35420030	FF	16	53935407	T	C	0.947	-0.045	0.0053	3.08e-17	0.000203274	81.3463	-0.0334	0.0249	0.1802	-0.0171	0.0344	0.6203	0.0055	0.0359	0.878	400100
rs11648508	FF	16	58063513	T	G	0.683	0.0332	0.0026	9.86e-39	0.000477294	191.057	-0.0069	0.0165	0.6744	-0.009	0.0229	0.6943	-0.0086	0.0238	0.7177	400100
rs13332450	FF	16	67549170	T	C	0.925	-0.0385	0.0046	3.55e-17	0.000205662	82.3024	-0.046	0.0359	0.2008	-0.0613	0.0499	0.2195	-0.0558	0.0514	0.2779	400100
rs2760751	FF	17	2028106	A	G	0.272	0.0191	0.0027	6.3e-13	0.000144476	57.8134	0.0259	0.0176	0.1427	-0.0011	0.0244	0.9634	0.0271	0.0254	0.2849	400100
rs9912501	FF	17	3881345	T	C	0.522	0.0239	0.0024	6.07e-24	0.000285052	114.082	0.0046	0.016	0.7718	-0.0024	0.0221	0.915	0.0016	0.023	0.9436	400100
rs764688	FF	17	12541629	T	C	0.286	-0.0151	0.0026	8.34e-09	9.31211e-05	37.2612	-0.0037	0.0177	0.8356	0.0039	0.0245	0.8732	0.0275	0.0254	0.2793	400100
rs12941356	FF	17	17716531	A	G	0.413	0.0139	0.0024	8.74e-09	9.36802e-05	37.485	0.005	0.0159	0.7541	0.0184	0.0221	0.4055	-0.0027	0.0229	0.9064	400100
rs2244592	FF	17	28072327	A	G	0.453	-0.0323	0.0024	4.6e-42	0.000517036	206.973	0.0374	0.0158	0.01829	0.0445	0.0219	0.04231	0.039	0.0228	0.08684	400100
rs35246838	FF	17	36915540	T	C	0.868	0.0386	0.0036	1.4e-27	0.000341427	136.652	0.0099	0.0241	0.681	-0.0165	0.0334	0.6219	0.0407	0.0347	0.2408	400100
rs8080108	FF	17	47513711	T	C	0.689	0.0158	0.0026	1e-09	0.000106985	42.8094	-0.0251	0.0167	0.1338	-0.0116	0.0231	0.6158	-0.0238	0.024	0.3227	400100
rs11653958	FF	17	62686730	A	G	0.743	0.0197	0.0028	9.17e-13	0.000148212	59.3086	-0.0149	0.019	0.4336	-0.028	0.0263	0.2871	0.0129	0.0273	0.6371	400100
rs9905278	FF	17	69211683	T	C	0.492	-0.0208	0.0024	2.9e-18	0.000216265	86.5462	0.0287	0.0164	0.07949	0.0436	0.0227	0.05438	-0.0069	0.0235	0.7711	400100
rs996865	FF	17	69371318	T	C	0.0752	-0.0475	0.0046	1.82e-25	0.000313822	125.599	0.0044	0.0435	0.9189	0.0488	0.0601	0.4173	-0.0517	0.0624	0.4075	400100
rs117014247	FF	17	77082174	T	C	0.024	-0.0445	0.0079	2.09e-08	9.27708e-05	37.121	-0.0368	0.1191	0.7575	-0.0974	0.1649	0.5547	0.0356	0.1712	0.8353	400100
rs631126	FF	18	8800723	T	C	0.25	-0.0256	0.0027	7.24e-21	0.00024576	98.3527	0.004	0.0183	0.8248	0.0123	0.0253	0.6254	0.0178	0.0262	0.4971	400100
rs8089099	FF	18	10078071	A	G	0.275	0.0235	0.0027	1.52e-18	0.00022021	88.1253	-0.0307	0.0179	0.086	-0.0791	0.0248	0.001408	0.0112	0.0257	0.6631	400100
rs10775456	FF	18	19820252	A	G	0.319	0.0141	0.0026	4.19e-08	8.63786e-05	34.5631	0.0008	0.0167	0.9611	-0.0228	0.0231	0.3233	-0.0023	0.024	0.9245	400100
rs12607689	FF	18	20016299	T	G	0.591	-0.0158	0.0024	6.83e-11	0.000120685	48.2921	0.0215	0.0159	0.1777	0.0141	0.022	0.5217	0.016	0.0229	0.4847	400100
rs62092156	FF	18	42829025	A	G	0.0942	0.0254	0.0041	4.06e-10	0.000110098	44.0552	0.0845	0.0296	0.004298	0.0662	0.041	0.1066	0.0906	0.0425	0.03294	400100
rs3752243	FF	19	1054060	A	G	0.57	0.0136	0.0024	1.27e-08	9.06674e-05	36.2793	0.0371	0.0159	0.01986	0.0379	0.022	0.08587	0.0257	0.0229	0.2615	400100
rs9636166	FF	19	31829613	A	C	0.874	0.0355	0.0036	3.66e-23	0.000277568	111.086	0.0531	0.0282	0.05976	0.0485	0.0391	0.2152	0.0447	0.0405	0.2697	400100
rs35506173	FF	19	46374916	T	C	0.275	0.0256	0.0027	1.79e-21	0.000261325	104.583	0.0683	0.0207	0.0009699	0.0824	0.0287	0.004061	0.0795	0.0298	0.007574	400100
rs12609373	FF	19	52298281	T	C	0.776	0.0172	0.0029	1.83e-09	0.000102848	41.1538	-0.0257	0.0183	0.1602	-0.0497	0.0253	0.04932	0.007	0.0262	0.789	400100
rs6134919	FF	20	13562481	T	C	0.416	-0.0137	0.0024	9.46e-09	9.11963e-05	36.491	-0.0085	0.0165	0.606	0.0114	0.0228	0.6181	-0.0247	0.0236	0.2967	400100
rs6132863	FF	20	25723599	A	G	0.18	-0.0175	0.0031	1.33e-08	9.0405e-05	36.1743	0.0134	0.0209	0.5202	0.025	0.0289	0.3869	-0.018	0.0299	0.5471	400100
rs6119231	FF	20	30864592	A	G	0.169	-0.0237	0.0032	6.3e-14	0.000157766	63.1323	0.0037	0.0223	0.8679	0.0313	0.0308	0.3092	0.0197	0.032	0.5384	400100
rs6059938	FF	20	33187130	A	G	0.486	0.0159	0.0024	1.87e-11	0.000126306	50.5414	0.046	0.016	0.004072	0.0536	0.0222	0.01579	0.0575	0.023	0.01241	400100
rs6421437	FF	20	61040313	T	G	0.363	-0.0179	0.0025	1.73e-12	0.000148177	59.2946	0.0041	0.0162	0.8008	-0.0241	0.0225	0.2828	0.0013	0.0233	0.9567	400100
rs12627254	FF	21	35368402	T	G	0.128	0.0357	0.0035	6.85e-24	0.000284507	113.864	-0.0285	0.0253	0.2603	-0.0159	0.035	0.65	-0.0411	0.0364	0.2579	400100
rs2297291	FF	21	46945340	A	G	0.408	-0.0136	0.0024	2.14e-08	8.9349e-05	35.7517	-0.0066	0.016	0.6789	-0.0055	0.0221	0.8032	-0.031	0.023	0.1771	400100
rs374597	FF	22	18437043	T	C	0.477	0.0225	0.0024	2.38e-21	0.000252589	101.087	0.0067	0.0159	0.6723	0.0114	0.022	0.604	-0.0074	0.0229	0.7458	400100
rs5748428	FF	22	19777457	T	G	0.222	0.0178	0.0028	3.8e-10	0.000109447	43.7944	-0.0041	0.0185	0.8254	0.0002	0.0256	0.9949	-0.001	0.0265	0.9714	400100
rs5758000	FF	22	40945070	T	C	0.645	0.0152	0.0025	7.3e-10	0.000105805	42.337	-0.0131	0.0159	0.4097	-0.0128	0.0221	0.5617	-0.0148	0.0229	0.5181	400100
rs62817A	FF	1	218746863	C	G	0.445	-0.0166	0.0024	5.39e-12	0.000136113	54.4662	0.0259	0.0163	0.112	0.0481	0.0225	0.03294	0.0203	0.0234	0.3863	400100
rs11691805A	FF	2	9294581	A	T	0.616	-0.0224	0.0024	2.7e-20	0.000237377	94.9969	-0.0377	0.016	0.01847	-0.0686	0.0221	0.00195	-0.0155	0.023	0.4998	400100
rs6722557A	FF	2	145755449	C	G	0.256	-0.0204	0.0027	8.05e-14	0.000158527	63.4367	-0.0191	0.0172	0.2668	-0.0266	0.0238	0.2647	-0.0084	0.0247	0.733	400100
rs10172023A	FF	2	152476028	C	G	0.666	-0.0146	0.0025	7.46e-09	9.48323e-05	37.946	0.0094	0.0167	0.5719	0.0104	0.0231	0.6515	0.004	0.024	0.8672	400100
rs74001718A	FF	2	239625596	A	T	0.956	0.0336	0.0058	8.23e-09	9.49771e-05	38.004	0.0213	0.0461	0.6433	-0.0506	0.0638	0.428	0.0381	0.0662	0.5654	400100
rs4308141A	FF	2	239881309	C	G	0.801	-0.0484	0.003	3.58e-59	0.000746803	299.019	0.0001	0.0195	0.9972	-0.0407	0.0269	0.1312	0.0027	0.028	0.9228	400100
rs1561073A	FF	3	11642114	A	T	0.734	0.0201	0.0027	6.43e-14	0.000157761	63.1302	-0.0014	0.0166	0.9317	-0.0088	0.0229	0.7009	-0.0082	0.0239	0.7305	400100
rs146612591A	FF	3	98845870	C	G	0.977	-0.052	0.008	8.86e-11	0.000121523	48.6273	0.0325	0.0659	0.6217	-0.0093	0.0911	0.9187	0.0484	0.0948	0.6094	400100
rs2999089A	FF	3	127935159	C	G	0.119	0.0434	0.0037	3.92e-32	0.000394941	158.078	-0.0014	0.0246	0.9552	-0.0212	0.0341	0.5339	0.0004	0.0353	0.9915	400100
rs301127A	FF	4	53795612	A	T	0.799	-0.0195	0.003	5.34e-11	0.000122136	48.8724	0.0321	0.0179	0.0722	0.0036	0.0247	0.8845	0.0463	0.0257	0.07168	400100
rs988799A	FF	4	106126413	C	G	0.793	-0.0288	0.0029	9.89e-23	0.000272307	108.98	0.015	0.0198	0.4497	0.0366	0.0275	0.1827	-0.0039	0.0285	0.8922	400100
rs2333570A	FF	4	177761010	C	G	0.25	-0.017	0.0027	5.62e-10	0.000108375	43.3655	-0.0024	0.0174	0.8922	-0.01	0.0241	0.6787	0.009	0.0251	0.7202	400100
rs61603681A	FF	5	30908355	A	T	0.349	0.0172	0.0025	3.18e-12	0.000134429	53.7923	0.0244	0.0167	0.1445	0.0341	0.0232	0.1415	0.0251	0.0241	0.2962	400100
rs2126951A	FF	5	52176949	C	G	0.183	0.0196	0.0034	1.14e-08	0.000114872	45.9657	-0.0142	0.0207	0.4923	0.0247	0.0286	0.3878	-0.0399	0.0298	0.18	400100
rs987068A	FF	5	95025146	C	G	0.689	-0.0296	0.0026	1.46e-30	0.000375485	150.288	0.0012	0.0184	0.9487	-0.0318	0.0254	0.2106	0.0277	0.0264	0.2938	400100
rs12517895A	FF	5	120095548	C	G	0.442	-0.0209	0.0024	3.42e-18	0.000215466	86.2266	0.0107	0.0158	0.4977	0.0287	0.0219	0.1903	-0.0074	0.0228	0.7446	400100
rs10062622A	FF	5	126432600	C	G	0.463	-0.0146	0.0024	1.14e-09	0.000105996	42.4136	0.0363	0.0159	0.02214	0.0145	0.022	0.5096	0.0287	0.0228	0.2089	400100
rs2842895A	FF	6	7106316	C	G	0.557	0.0289	0.0024	9.42e-34	0.000412178	164.98	0.0194	0.016	0.2243	0.0242	0.0221	0.2726	0.0067	0.023	0.7711	400100
rs2533889A	FF	7	2900309	C	G	0.29	0.0163	0.0026	4.44e-10	0.000109411	43.7802	-0.0205	0.0168	0.2228	-0.0106	0.0233	0.6491	-0.0486	0.0242	0.04454	400100
rs11771259A	FF	7	7277215	C	G	0.881	0.0275	0.0036	5.03e-14	0.000158569	63.4535	0.03	0.0223	0.1789	0.0188	0.0309	0.543	0.0313	0.0321	0.3296	400100
rs1441207A	FF	8	70367191	C	G	0.26	0.0181	0.0027	2.94e-11	0.000126064	50.4447	-0.004	0.0174	0.8168	0.0271	0.024	0.2596	-0.0239	0.025	0.3376	400100
rs7046050A	FF	9	74263963	C	G	0.709	-0.015	0.0026	1.41e-08	9.28436e-05	37.1502	0.0129	0.0182	0.48	-0.004	0.0252	0.873	0.0138	0.0262	0.5974	400100
rs7090277A	FF	10	12278021	A	T	0.516	0.0409	0.0024	3.96e-67	0.000835549	334.583	0.0243	0.0159	0.1248	0.0242	0.022	0.2699	-0.0104	0.0228	0.6473	400100
rs35495115A	FF	10	30253250	A	T	0.865	0.0206	0.0035	2.82e-09	9.91093e-05	39.6576	0.0008	0.0214	0.9698	-0.0193	0.0296	0.513	0.0078	0.0308	0.7997	400100
rs11000805A	FF	10	75663351	C	G	0.187	-0.0223	0.0031	5.37e-13	0.000151207	60.5071	-0.0141	0.0209	0.5003	-0.011	0.029	0.7059	-0.0102	0.03	0.7343	400100
rs2762969A	FF	11	35025682	C	G	0.287	0.0151	0.0026	7.77e-09	9.33158e-05	37.3391	0.0267	0.0171	0.1179	-0.0033	0.0236	0.8904	0.0199	0.0245	0.4174	400100
rs594476A	FF	11	100498196	C	G	0.707	0.0182	0.0026	5.5e-12	0.000137233	54.9146	-0.0301	0.0178	0.09132	-0.0083	0.0247	0.7376	-0.058	0.0256	0.02376	400100
rs10841302A	FF	12	19808912	C	G	0.546	0.0167	0.0024	2.29e-12	0.000138265	55.3274	0.0148	0.0158	0.3484	0.0218	0.0219	0.32	0.0042	0.0227	0.8547	400100
rs1240293A	FF	12	70278895	A	T	0.577	0.0138	0.0024	1.64e-08	9.29618e-05	37.1975	-0.007	0.0166	0.6703	-0.0212	0.0229	0.3557	0.0199	0.0238	0.4036	400100
rs2003254A	FF	14	91130710	A	T	0.717	0.0152	0.0027	1.09e-08	9.37611e-05	37.5173	0.0044	0.0179	0.8042	-0.0032	0.0248	0.8979	0.0563	0.0257	0.02846	400100
rs2173982A	FF	15	63361262	C	G	0.673	-0.015	0.0025	2.81e-09	9.90319e-05	39.6266	0.0014	0.0163	0.9313	-0.0222	0.0226	0.3266	0.0415	0.0235	0.07763	400100
rs78442819A	FF	16	10740982	C	G	0.2	-0.0355	0.0031	2.25e-31	0.00040328	161.417	0.0077	0.0178	0.6674	0.0285	0.0247	0.249	-0.0038	0.0257	0.8808	400100
rs811075A	FF	16	74228156	C	G	0.351	0.0144	0.0025	9.21e-09	9.44728e-05	37.8021	0.0163	0.0174	0.3517	0.0532	0.0241	0.02752	0.0093	0.0251	0.7099	400100
rs12928722A	FF	16	75452431	A	T	0.405	0.0386	0.0024	1.94e-56	0.000718086	287.513	-0.0008	0.016	0.9584	0.0017	0.0222	0.9394	-0.0301	0.023	0.1913	400100
rs12918140A	FF	16	86403821	C	G	0.115	-0.027	0.0038	6.72e-13	0.000148388	59.3788	-0.0434	0.0294	0.1409	-0.0557	0.0408	0.1727	-0.0084	0.0422	0.8428	400100
rs117827273A	FF	17	38279036	C	G	0.85	0.0262	0.0033	4.92e-15	0.000175042	70.0466	-0.0371	0.0213	0.08123	-0.0177	0.0294	0.5469	-0.0617	0.0305	0.04344	400100
rs227728A	FF	17	54776855	A	T	0.334	-0.0171	0.0025	1.2e-11	0.00013009	52.0557	0.0091	0.016	0.57	0.0015	0.0222	0.9465	0.0219	0.023	0.342	400100
rs8068952A	FF	17	59286644	C	G	0.784	-0.0285	0.0029	1.21e-22	0.000275099	110.098	0.012	0.0189	0.5241	-0.0098	0.0262	0.7093	0.0473	0.0272	0.08201	400100
rs11077593A	FF	17	70037826	A	T	0.411	-0.014	0.0024	8.2e-09	9.4895e-05	37.9711	0.0124	0.0159	0.438	0.0233	0.0221	0.2904	-0.0006	0.0229	0.9798	400100
rs1424393A	FF	18	40737681	C	G	0.622	0.015	0.0024	8.11e-10	0.000105802	42.3359	-0.0246	0.0159	0.1225	-0.0166	0.0221	0.4511	-0.0223	0.0229	0.3307	400100
rs112009052A	FF	19	41099501	A	T	0.014	0.143	0.0104	3.82e-43	0.000564556	226.006	-0.1463	0.0558	0.008739	-0.0986	0.0772	0.2014	-0.2683	0.0806	0.0008692	400100
rs442217A	FF	21	18941975	C	G	0.332	-0.0148	0.0025	4.54e-09	9.71556e-05	38.8757	-0.0097	0.017	0.5678	-0.0227	0.0235	0.3336	0.0096	0.0244	0.6929	400100
rs2834457A	FF	21	35712214	A	T	0.622	0.0247	0.0024	5.16e-24	0.000286884	114.815	-0.0023	0.0169	0.8897	0.002	0.0234	0.9326	-0.0097	0.0242	0.6898	400100
rs1076135A	FF	22	30238317	A	T	0.525	-0.0245	0.0024	5.62e-25	0.000299375	119.816	-0.0027	0.0162	0.8692	-0.0175	0.0224	0.4363	0.0107	0.0233	0.6457	400100
rs73158393A	FF	22	33335386	C	G	0.743	-0.0205	0.0027	3.56e-14	0.000160494	64.2241	0.0259	0.0185	0.1611	-0.0028	0.0256	0.9118	0.0414	0.0266	0.1194	400100
A: SNP with palindromic structure
SNP: single nucleotide polymorphism; CHR: chromosome; POS: position; EA: effect allele; OA: other allele; MAF: mininum allele frequency; SE: standard error; R2: variance explained by the SNPs on exposure.

## Sheet: Table S4
Table S4 SNPs for PEF in the forwards MR analyses: Harmonized Data (r2 < 0.001)
												Outcome: VTE			Outcome: DVT			Outcome: PE			lung function
SNP	Exposure	CHR	POS	EA	OA	MAF	Beta	SE	P	R2	F_statistic	Beta	SE	P	Beta	SE	P	Beta	SE	P	N-2
rs2649599	PEF	1	1305493	A	G	0.19	0.0186	0.0032	6.32e-09	0.000106486	42.6098	0.0074	0.018	0.6827	0.433	0.0196	0.025	-0.0269	0.0259	0.2994	400100
rs14057	PEF	1	6683240	A	G	0.356	-0.0163	0.0026	5.51e-10	0.000121826	48.7486	-0.0005	0.0175	0.9754	0.6108	-0.0123	0.0242	0.0288	0.0251	0.2512	400100
rs9435731	PEF	1	17306029	A	C	0.519	-0.0235	0.0025	8.76e-21	0.000275726	110.349	0.0364	0.0158	0.02165	0.02518	0.0491	0.0219	0.0322	0.0228	0.1569	400100
rs72651496	PEF	1	19724874	A	G	0.266	-0.0315	0.0028	2.24e-28	0.000387462	155.084	0.0487	0.0182	0.007345	0.001333	0.0807	0.0252	0.0262	0.0262	0.3172	400100
rs34379276	PEF	1	22489200	A	G	0.154	0.0202	0.0035	7.29e-09	0.000106322	42.544	0.0006	0.0271	0.9819	0.8204	0.0085	0.0375	-0.0306	0.0388	0.4313	400100
rs12035330	PEF	1	40001060	A	G	0.741	0.0212	0.0029	1.85e-13	0.000172512	69.034	0.025	0.0184	0.175	0.2127	0.0317	0.0255	0.0237	0.0265	0.3707	400100
rs878568	PEF	1	48248702	T	C	0.312	-0.0155	0.0027	1.18e-08	0.000103142	41.2715	0.0116	0.0186	0.5333	0.8259	-0.0057	0.0258	0.0372	0.0268	0.1645	400100
rs61731122	PEF	1	65098309	A	G	0.03	0.044	0.0074	2.39e-09	0.000112675	45.0864	-0.0377	0.0564	0.5033	0.6057	-0.0406	0.0786	-0.0335	0.0806	0.6774	400100
rs7536433	PEF	1	78023173	T	C	0.212	-0.0177	0.0031	8.62e-09	0.000104674	41.8844	-0.0172	0.021	0.4115	0.2358	-0.0345	0.0291	-0.0356	0.0301	0.237	400100
rs6693314	PEF	1	92058290	T	C	0.139	-0.0219	0.0037	2.62e-09	0.000114798	45.9361	0.0328	0.0279	0.2395	0.1384	0.0573	0.0387	0.02	0.0401	0.6178	400100
rs11164650	PEF	1	103448242	T	G	0.752	0.0228	0.0029	4.22e-15	0.000193896	77.5929	-0.0171	0.0187	0.3619	0.72	-0.0093	0.0259	-0.0208	0.0269	0.4384	400100
rs7536458	PEF	1	118864602	T	G	0.738	-0.016	0.0029	2.26e-08	9.89983e-05	39.6131	-0.0168	0.0185	0.3648	0.4293	-0.0203	0.0256	-0.0226	0.0266	0.3959	400100
rs11205354	PEF	1	150249101	A	C	0.444	0.017	0.0025	2.49e-11	0.000142687	57.0974	0.0167	0.016	0.2961	0.2637	0.0248	0.0222	-0.0101	0.023	0.6604	400100
rs905938	PEF	1	154991389	T	C	0.734	0.0167	0.0028	4.29e-09	0.000108903	43.5769	0.0547	0.0188	0.003547	0.05377	0.0501	0.026	0.0842	0.027	0.001785	400100
rs11264339	PEF	1	155140648	T	C	0.487	-0.0153	0.0025	1.12e-09	0.000116966	46.8035	0.013	0.0159	0.4132	0.9987	0	0.022	0.0387	0.0228	0.08972	400100
rs28538985	PEF	1	170899656	T	G	0.144	-0.0196	0.0036	4.53e-08	9.47062e-05	37.8955	-0.0745	0.0214	0.0005092	0.002822	-0.0887	0.0297	-0.0726	0.0308	0.01832	400100
rs6671567	PEF	1	176741093	T	C	0.63	-0.0157	0.0026	1.51e-09	0.000114914	45.9822	0.0173	0.0172	0.314	0.5775	0.0132	0.0238	0.0219	0.0246	0.3733	400100
rs1008833	PEF	1	204426295	A	G	0.856	-0.0324	0.0036	1.5e-19	0.000258795	103.571	-0.0194	0.0205	0.3449	0.5853	-0.0155	0.0284	-0.0265	0.0295	0.3694	400100
rs1342062	PEF	1	205912786	T	G	0.674	0.0468	0.0027	5.65e-66	0.000962497	385.466	-0.0231	0.0171	0.1778	0.6648	-0.0103	0.0237	-0.0392	0.0246	0.1116	400100
rs9283408	PEF	1	229260643	A	C	0.339	-0.017	0.0027	1.91e-10	0.000129518	51.8267	-0.0087	0.0166	0.5987	0.6479	-0.0105	0.023	0.0054	0.0239	0.8221	400100
rs6429153	PEF	1	239858725	A	C	0.513	0.029	0.0025	8.49e-31	0.000420216	168.199	-0.0186	0.0159	0.2433	0.3508	-0.0206	0.022	-0.0224	0.0229	0.3289	400100
rs2630707	PEF	2	8447203	A	C	0.458	-0.0145	0.0025	9.81e-09	0.000104383	41.7681	-0.0119	0.016	0.4562	0.4661	-0.0161	0.0221	-0.0175	0.0229	0.4445	400100
rs12992450	PEF	2	9303018	T	C	0.385	0.021	0.0026	6.74e-16	0.000208836	83.5726	-0.0383	0.016	0.01668	0.001233	-0.0716	0.0222	-0.0149	0.023	0.5163	400100
rs2544535	PEF	2	15906778	T	C	0.488	-0.0212	0.0025	3.84e-17	0.000224591	89.8789	0.0171	0.0159	0.2837	0.8413	0.0044	0.022	0.0317	0.0229	0.1652	400100
rs55884799	PEF	2	18287623	T	C	0.826	-0.0229	0.0033	5.32e-12	0.000150741	60.3204	-0.0071	0.025	0.7771	0.2842	0.037	0.0346	-0.0431	0.0358	0.2286	400100
rs6544535	PEF	2	42518107	T	C	0.238	0.0209	0.0029	1.46e-12	0.000158436	63.4004	-0.0059	0.0183	0.7462	0.7611	-0.0077	0.0254	0.0056	0.0264	0.8313	400100
rs77972916	PEF	2	43762112	A	G	0.0766	0.0501	0.0047	3.63e-26	0.000355078	142.117	0.0827	0.0433	0.05629	0.6504	0.0273	0.0601	0.1727	0.0622	0.005531	400100
rs7566581	PEF	2	71782067	A	G	0.41	0.0213	0.0026	8.41e-17	0.000219495	87.8393	0.0146	0.0159	0.3583	0.2065	0.0279	0.0221	0.0041	0.0229	0.8587	400100
rs4372823	PEF	2	144325926	A	G	0.176	-0.0333	0.0033	5.82e-24	0.000321631	128.726	0.0136	0.0206	0.5093	0.344	0.0269	0.0285	0.0125	0.0295	0.6729	400100
rs7592365	PEF	2	145811605	A	C	0.596	-0.0144	0.0026	1.69e-08	9.98579e-05	39.9572	0.013	0.0166	0.4326	0.4044	0.0191	0.023	0.0123	0.0238	0.6053	400100
rs72855705	PEF	2	151018807	T	C	0.956	-0.0606	0.0062	1.84e-22	0.000308948	123.648	-0.0173	0.0375	0.644	0.9344	-0.0043	0.052	-0.0281	0.0539	0.6028	400100
rs7424771	PEF	2	161276378	A	G	0.445	-0.0168	0.0025	3.15e-11	0.000139412	55.7867	0.0328	0.0159	0.03884	0.0421	0.0447	0.022	0.031	0.0228	0.1751	400100
rs12478437	PEF	2	191432415	A	G	0.432	-0.0209	0.0025	1.96e-16	0.000214365	85.786	0.0064	0.0181	0.7221	0.6619	0.011	0.0251	0.0102	0.026	0.6953	400100
rs1837121	PEF	2	216292331	A	G	0.728	0.0172	0.0028	9.83e-10	0.000117162	46.8821	0.0142	0.0198	0.4721	0.5377	0.0169	0.0274	0.022	0.0284	0.4392	400100
rs62191106	PEF	2	239875986	T	C	0.198	0.0207	0.0032	4.92e-11	0.000136085	54.455	-0.0001	0.0195	0.995	0.1296	-0.0408	0.0269	0.0026	0.028	0.9264	400100
rs1286647	PEF	3	25537669	A	G	0.183	0.0215	0.0033	3.81e-11	0.000138223	55.3106	-0.0127	0.0199	0.5236	0.1695	-0.0377	0.0275	0.0041	0.0286	0.8864	400100
rs1458978	PEF	3	55138063	T	C	0.704	0.0201	0.0028	2.62e-13	0.000168378	67.3796	0.0391	0.0207	0.05926	0.248	0.0331	0.0287	0.0314	0.0297	0.2907	400100
rs1156513	PEF	3	55929848	A	G	0.797	0.0247	0.0033	4.64e-14	0.000197414	79.001	-0.0451	0.0178	0.01136	0.03247	-0.0528	0.0247	-0.0552	0.0256	0.03143	400100
rs59748147	PEF	3	57316322	T	C	0.912	-0.0252	0.0045	1.49e-08	0.000101932	40.787	0.0348	0.0235	0.1392	0.5485	-0.0195	0.0325	0.0673	0.0339	0.0472	400100
rs13069228	PEF	3	73572544	T	C	0.636	0.0178	0.0026	1.1e-11	0.000146699	58.7031	-0.0321	0.0172	0.06223	0.1271	-0.0363	0.0238	0.01	0.0247	0.6847	400100
rs13064126	PEF	3	111687410	T	C	0.579	-0.015	0.0026	4.53e-09	0.000109692	43.8924	0.0105	0.016	0.5098	0.683	-0.009	0.0221	0.0157	0.023	0.4948	400100
rs7650602	PEF	3	141147414	T	C	0.55	0.0163	0.0025	1.64e-10	0.000131517	52.6267	-0.0087	0.0159	0.5869	0.1836	-0.0293	0.0221	0.0019	0.0229	0.9339	400100
rs73238161	PEF	3	142081981	A	C	0.867	-0.0251	0.0037	1.17e-11	0.000145294	58.1406	0.0185	0.0225	0.4097	0.8833	-0.0046	0.0311	-0.0013	0.0323	0.9676	400100
rs1799807	PEF	3	165548529	T	C	0.981	0.0496	0.0091	4.97e-08	9.17098e-05	36.6965	-0.0646	0.0716	0.367	0.4489	-0.0754	0.0996	-0.0803	0.1022	0.432	400100
rs974943	PEF	3	168746927	A	G	0.627	0.0272	0.0026	1.07e-25	0.000346054	138.504	-0.0224	0.0163	0.1695	0.09806	-0.0374	0.0226	-0.0177	0.0235	0.4522	400100
rs11927381	PEF	3	185508591	T	C	0.685	0.0242	0.0027	3.71e-19	0.000252733	101.144	-0.01	0.0171	0.561	0.518	-0.0153	0.0237	-0.0206	0.0246	0.4031	400100
rs12631126	PEF	3	196788438	A	G	0.278	0.0167	0.0028	3e-09	0.000111955	44.7984	-0.018	0.017	0.2906	0.5494	-0.0141	0.0236	-0.0086	0.0245	0.7258	400100
rs4865462	PEF	4	1690642	A	G	0.524	-0.0156	0.0025	6.71e-10	0.0001214	48.5779	0.0165	0.0159	0.2982	0.1574	0.0311	0.022	-0.024	0.0228	0.2932	400100
rs28752137	PEF	4	5030854	A	G	0.323	-0.0351	0.0027	5.52e-39	0.00053881	215.694	0.0187	0.0183	0.3057	0.4828	0.0178	0.0253	0.0307	0.0262	0.2414	400100
rs13150673	PEF	4	12838159	T	C	0.306	0.0203	0.0027	1.26e-13	0.000175026	70.0402	-0.0039	0.0182	0.831	0.6494	-0.0114	0.0252	0.0216	0.0261	0.408	400100
rs6838424	PEF	4	89896036	A	G	0.34	0.0195	0.0027	1.87e-13	0.000170656	68.2912	0.0094	0.0164	0.5648	0.7866	-0.0061	0.0227	0.0322	0.0235	0.1709	400100
rs904273	PEF	4	106239274	A	C	0.0759	0.0278	0.0048	5.27e-09	0.000108413	43.3806	0.0351	0.0284	0.2159	0.1791	0.0528	0.0393	0.0109	0.0408	0.7902	400100
rs34712979	PEF	4	106819053	A	G	0.258	-0.0433	0.0029	2.45e-51	0.000717843	287.415	-0.0186	0.0185	0.3156	0.04044	-0.0525	0.0256	-0.0076	0.0266	0.7754	400100
rs116753663	PEF	4	144812728	A	G	0.0448	-0.0354	0.0063	1.72e-08	0.000107253	42.9165	-0.0148	0.0385	0.7005	0.171	-0.0732	0.0535	0.0387	0.0553	0.4844	400100
rs7677035	PEF	4	145437319	A	G	0.465	-0.0665	0.0025	1.17e-153	0.00220029	882.277	-0.0229	0.0163	0.1596	0.3455	-0.0213	0.0226	-0.0215	0.0234	0.3583	400100
rs114674837	PEF	4	145581913	A	G	0.963	-0.0432	0.0067	1.02e-10	0.000132992	53.2172	-0.0306	0.0442	0.4882	0.8354	-0.0127	0.0612	-0.0858	0.0633	0.1753	400100
rs7655560	PEF	4	174438897	A	G	0.051	-0.0369	0.0057	1.11e-10	0.000131801	52.7406	-0.011	0.0266	0.6802	0.8562	-0.0067	0.0367	0.0244	0.0383	0.525	400100
rs10475282	PEF	5	523995	A	G	0.266	-0.0186	0.0029	1.05e-10	0.000135093	54.0581	0.0116	0.0206	0.5752	0.8027	-0.0071	0.0286	-0.0068	0.0296	0.8189	400100
rs1732937	PEF	5	30908342	A	G	0.605	-0.0151	0.0026	4.93e-09	0.000108977	43.6066	0.0279	0.0163	0.08701	0.06643	0.0415	0.0226	0.0283	0.0235	0.2275	400100
rs113129998	PEF	5	33130208	T	C	0.117	0.031	0.0039	2.26e-15	0.000198564	79.4611	-0.0197	0.0291	0.4976	0.3658	-0.0365	0.0403	0.0172	0.0416	0.6793	400100
rs10041288	PEF	5	50810047	A	C	0.601	-0.0169	0.0026	5.85e-11	0.000136978	54.8124	-0.0001	0.0163	0.9958	0.8747	0.0036	0.0226	-0.0056	0.0234	0.8103	400100
rs350415	PEF	5	51968428	A	G	0.74	-0.0199	0.0029	4.14e-12	0.000152385	60.9784	0.0201	0.0188	0.2862	0.1038	0.0424	0.0261	-0.015	0.0271	0.5785	400100
rs12522114	PEF	5	52187038	A	C	0.265	-0.0216	0.0029	4.12e-14	0.000181748	72.7308	0.0137	0.0197	0.4867	0.3424	0.0259	0.0273	0.0026	0.0283	0.9259	400100
rs34651	PEF	5	72144005	T	C	0.919	0.0278	0.0046	1.89e-09	0.000115059	46.0404	0.0293	0.0333	0.3789	0.1389	-0.0683	0.0461	0.0817	0.0479	0.08821	400100
rs62366070	PEF	5	78518181	A	G	0.268	-0.0158	0.0029	2.75e-08	9.79468e-05	39.1923	-0.0364	0.0176	0.03886	0.1915	-0.0319	0.0244	-0.0161	0.0253	0.5245	400100
rs55971857	PEF	5	92441594	A	C	0.629	-0.0197	0.0026	4.01e-14	0.000181129	72.4827	-0.0049	0.016	0.7603	0.5164	-0.0144	0.0222	0.0111	0.023	0.631	400100
rs888769	PEF	5	118625333	A	G	0.281	0.0164	0.0028	5.62e-09	0.000108681	43.4879	-0.0264	0.018	0.1413	0.08265	-0.0431	0.0248	-0.0071	0.0258	0.7836	400100
rs3088225	PEF	5	132387260	A	G	0.741	0.0188	0.0029	5.4e-11	0.000135664	54.2864	0.0169	0.0176	0.337	0.9493	0.0015	0.0243	0.0508	0.0253	0.04449	400100
rs3822742	PEF	5	139059017	A	C	0.37	-0.02	0.0026	1.69e-14	0.00018648	74.6246	-0.0154	0.0169	0.3625	0.3049	-0.0241	0.0234	-0.0111	0.0243	0.6483	400100
rs6580550	PEF	5	147856232	T	C	0.554	-0.0304	0.0025	4.17e-33	0.00045669	182.805	0.0018	0.0161	0.912	0.6032	0.0116	0.0223	0.0232	0.0231	0.3153	400100
rs979453	PEF	5	150595073	A	G	0.672	0.0155	0.0027	7.81e-09	0.00010591	42.379	-0.0284	0.018	0.115	0.2995	-0.0259	0.0249	-0.0106	0.0259	0.6812	400100
rs11134789	PEF	5	156944199	A	C	0.341	-0.0274	0.0027	4.75e-25	0.00033742	135.047	-0.0347	0.0164	0.03411	0.1095	-0.0362	0.0226	-0.0084	0.0235	0.7211	400100
rs11747434	PEF	5	172779211	T	C	0.722	-0.0332	0.0028	6.17e-32	0.000442474	177.112	-0.0026	0.0176	0.8807	0.5086	-0.0161	0.0244	0.0015	0.0253	0.9518	400100
rs11242779	PEF	6	2507901	T	C	0.509	0.0272	0.0025	3.24e-27	0.0003698	148.012	-0.0092	0.0159	0.5629	0.1977	-0.0284	0.022	-0.0111	0.0229	0.628	400100
rs1285884	PEF	6	7143075	T	C	0.878	0.0289	0.0039	6.92e-14	0.000178929	71.6022	-0.0305	0.0233	0.1905	0.9313	-0.0028	0.0322	-0.0246	0.0334	0.4626	400100
rs9295536	PEF	6	22131929	A	C	0.431	0.0148	0.0025	5.25e-09	0.000107434	42.9891	-0.0237	0.016	0.1381	0.7467	-0.0072	0.0222	-0.0372	0.023	0.106	400100
rs16894771	PEF	6	29335360	T	C	0.864	-0.0226	0.0037	7.79e-10	0.000120033	48.0308	-0.0137	0.0244	0.5725	0.1139	-0.0534	0.0338	0.023	0.035	0.5115	400100
rs3095327	PEF	6	30699022	A	G	0.157	-0.0542	0.0035	1.88e-55	0.000777599	311.36	0.0128	0.03	0.6705	0.2818	0.0446	0.0414	0.0098	0.0433	0.8214	400100
rs9463787	PEF	6	52296583	A	G	0.801	-0.0187	0.0031	2.7e-09	0.00011148	44.6083	0.0104	0.0223	0.6402	0.8192	0.0071	0.0309	-0.0211	0.0321	0.5111	400100
rs2894837	PEF	6	56336406	A	G	0.636	0.0192	0.0026	2.36e-13	0.000170683	68.302	0.0072	0.0182	0.6946	0.6405	0.0118	0.0252	-0.0183	0.0262	0.4854	400100
rs72875386	PEF	6	57707460	T	C	0.205	-0.0211	0.0031	1.21e-11	0.000145116	58.0694	0.0337	0.0234	0.1498	0.2423	0.038	0.0325	0.0447	0.0336	0.1831	400100
rs2806356	PEF	6	109266255	T	C	0.814	0.0246	0.0032	2.67e-14	0.000183247	73.3307	0.0394	0.0219	0.07161	0.0355	0.0637	0.0303	0.0137	0.0314	0.6616	400100
rs12193974	PEF	6	116542500	T	C	0.698	0.0167	0.0027	1.05e-09	0.000117578	47.0484	0.0009	0.0192	0.9608	0.2362	0.0314	0.0265	-0.0341	0.0276	0.2167	400100
rs12201533	PEF	6	134090307	T	C	0.176	-0.0305	0.0034	9.39e-20	0.000269817	107.983	0.0125	0.0265	0.6362	0.2905	0.0387	0.0367	0.0075	0.038	0.8436	400100
rs7753012	PEF	6	142745883	T	G	0.695	-0.0378	0.0027	2.86e-43	0.000605757	242.51	0.0086	0.0177	0.6262	0.7258	-0.0086	0.0245	-0.0025	0.0255	0.9208	400100
rs7755185	PEF	6	152339615	A	G	0.689	0.017	0.0027	4.7e-10	0.000123853	49.5598	-0.0139	0.0164	0.3959	0.111	-0.0361	0.0227	-0.0132	0.0236	0.576	400100
rs6913469	PEF	6	163684427	T	C	0.272	0.0165	0.0029	8.24e-09	0.00010782	43.1433	0.0142	0.0188	0.4489	0.976	-0.0008	0.026	0.0134	0.027	0.6209	400100
rs11763876	PEF	7	7249747	A	G	0.896	0.0286	0.0041	4.49e-12	0.000152442	61.0012	0.0221	0.0224	0.3252	0.7057	0.0117	0.031	0.0247	0.0322	0.4443	400100
rs917439	PEF	7	15723388	A	C	0.739	0.0162	0.0029	2.03e-08	0.000101238	40.5096	0.0167	0.0189	0.3771	0.0159	0.063	0.0261	0.0025	0.0271	0.9276	400100
rs849133	PEF	7	28192280	T	C	0.502	0.0207	0.0025	1.86e-16	0.000214242	85.7364	0.0172	0.0159	0.2782	0.4704	0.0159	0.022	0.0247	0.0228	0.279	400100
rs13234350	PEF	7	35446584	T	C	0.676	-0.0241	0.0027	3.39e-19	0.000254423	101.82	-0.0051	0.0169	0.7633	0.5431	-0.0142	0.0234	0.024	0.0243	0.3228	400100
rs10266871	PEF	7	104812129	A	G	0.351	-0.0169	0.0026	1.46e-10	0.000130123	52.0691	0.0011	0.0171	0.9472	0.4559	0.0177	0.0237	0.0089	0.0247	0.7168	400100
rs12698403	PEF	7	156127246	A	G	0.441	-0.0268	0.0025	5.92e-26	0.00035412	141.733	0.0012	0.0159	0.9378	0.7065	-0.0083	0.022	-0.0038	0.0228	0.8683	400100
rs10275655	PEF	7	156296201	T	C	0.379	-0.0145	0.0026	2.49e-08	9.89685e-05	39.6012	-0.0043	0.016	0.7867	0.5668	0.0127	0.0221	-0.0111	0.023	0.6281	400100
rs4294189	PEF	8	23697492	T	C	0.509	0.0143	0.0025	1.59e-08	0.000102212	40.8992	-0.0348	0.0159	0.02873	0.08614	-0.0378	0.022	-0.0254	0.0229	0.2662	400100
rs718251	PEF	8	52714523	A	C	0.683	-0.016	0.0027	3.36e-09	0.000110854	44.3575	-0.0072	0.0162	0.6564	0.9136	-0.0024	0.0225	-0.0416	0.0233	0.07487	400100
rs11774483	PEF	8	74407287	T	G	0.87	0.0219	0.0037	5.28e-09	0.000108488	43.4107	0.019	0.02	0.3427	0.3831	0.0241	0.0276	0.0128	0.0288	0.6559	400100
rs659398	PEF	8	103131300	T	C	0.269	-0.0211	0.0029	1.53e-13	0.000175091	70.0663	0.0158	0.0169	0.35	0.5183	0.0151	0.0233	0.0339	0.0243	0.1621	400100
rs10965947	PEF	9	23588583	T	C	0.459	0.0188	0.0025	9.36e-14	0.000175532	70.2426	-0.0198	0.0159	0.2125	0.0419	-0.0447	0.022	-0.0128	0.0228	0.5762	400100
rs10114761	PEF	9	101688707	A	G	0.628	-0.0144	0.0026	4.02e-08	9.68852e-05	38.7675	-0.012	0.0165	0.468	0.7533	-0.0072	0.0229	-0.0195	0.0237	0.4117	400100
rs7864410	PEF	9	119376840	T	C	0.449	-0.031	0.0025	1.39e-34	0.000475501	190.338	-0.0044	0.0158	0.7821	0.9832	-0.0005	0.0219	-0.0208	0.0227	0.3609	400100
rs12764498	PEF	10	5042294	T	C	0.882	0.0222	0.0039	1.62e-08	0.000102586	41.0487	-0.0459	0.0236	0.05176	0.5808	0.018	0.0326	-0.0946	0.0339	0.005256	400100
rs2271804	PEF	10	12252217	A	G	0.53	0.0325	0.0025	5.04e-38	0.000526224	210.653	0.0266	0.0158	0.09337	0.2813	0.0236	0.0219	-0.0098	0.0228	0.6673	400100
rs10508468	PEF	10	13918753	T	C	0.619	0.0154	0.0026	3.21e-09	0.000111863	44.7615	-0.0049	0.0169	0.7708	0.3873	-0.0203	0.0234	0.0089	0.0243	0.716	400100
rs2767624	PEF	10	30262363	T	C	0.524	-0.0147	0.0025	6.38e-09	0.000107796	43.1339	0.0164	0.0175	0.3495	0.7904	0.0064	0.0242	0.0437	0.0251	0.08178	400100
rs60820984	PEF	10	75639578	T	C	0.188	-0.0201	0.0032	6.38e-10	0.000123349	49.3581	-0.0093	0.0213	0.664	0.7029	-0.0113	0.0296	-0.0139	0.0306	0.65	400100
rs2130799	PEF	10	78322922	T	C	0.492	-0.0167	0.0025	3.56e-11	0.000139409	55.7854	-0.0086	0.0158	0.5889	0.2923	-0.0231	0.0219	-0.007	0.0228	0.7596	400100
rs11042902	PEF	11	10655623	T	C	0.307	-0.0153	0.0027	2.33e-08	9.96058e-05	39.8562	0.0005	0.017	0.9761	0.7271	0.0082	0.0235	0.022	0.0244	0.367	400100
rs11022677	PEF	11	13162315	T	C	0.539	-0.0193	0.0025	2.25e-14	0.000185112	74.077	-0.0127	0.0159	0.4257	0.4407	-0.017	0.0221	0.0003	0.0229	0.9899	400100
rs10742705	PEF	11	44371717	A	G	0.425	0.0147	0.0026	9.19e-09	0.000105614	42.2606	-0.0104	0.0159	0.5129	0.6032	-0.0114	0.022	-0.0177	0.0229	0.4392	400100
rs1164671	PEF	11	49329521	T	C	0.812	0.0187	0.0032	6.96e-09	0.000106765	42.7211	-0.0039	0.0232	0.8665	0.7139	-0.0118	0.0321	-0.0172	0.0333	0.6052	400100
rs76693359	PEF	11	66649597	T	G	0.928	0.0282	0.0049	8.59e-09	0.00010627	42.523	-0.0078	0.0278	0.7792	0.8776	-0.0059	0.0386	0.0045	0.04	0.9105	400100
rs117261012	PEF	11	86444761	A	G	0.842	0.022	0.0035	2.86e-10	0.000128779	51.5311	-0.0042	0.0219	0.8489	0.9172	-0.0032	0.0304	-0.0374	0.0315	0.2352	400100
rs7121084	PEF	11	121646463	T	C	0.731	-0.0176	0.0028	5.36e-10	0.000121822	48.7468	-0.0002	0.0178	0.9924	0.996	0.0001	0.0246	-0.0231	0.0255	0.3653	400100
rs541601	PEF	11	126009500	T	C	0.182	-0.0241	0.0033	1.31e-13	0.000172937	69.2042	-0.0165	0.0191	0.3857	0.8533	-0.0049	0.0264	-0.0064	0.0274	0.815	400100
rs34716573	PEF	12	576037	T	C	0.644	0.0178	0.0026	1.48e-11	0.00014528	58.135	-0.0331	0.0175	0.05772	0.6037	-0.0126	0.0242	-0.0084	0.0251	0.7385	400100
rs2535398	PEF	12	713752	T	C	0.349	0.0183	0.0026	4.91e-12	0.000152173	60.8938	-0.0182	0.0162	0.2629	0.09133	-0.038	0.0225	-0.0156	0.0234	0.5042	400100
rs10843111	PEF	12	28293955	T	C	0.316	0.0215	0.0027	1.87e-15	0.000199825	79.966	-0.012	0.0171	0.4821	0.1076	-0.038	0.0236	0.0189	0.0246	0.4424	400100
rs4760608	PEF	12	48368989	A	C	0.786	0.0268	0.0031	5.02e-18	0.000241622	96.6962	-0.0082	0.0233	0.7231	0.3605	-0.0295	0.0323	0.0481	0.0335	0.1506	400100
rs2077177	PEF	12	54418857	T	C	0.595	0.0147	0.0026	1.05e-08	0.000104145	41.6726	-0.0242	0.0159	0.1287	0.1486	-0.0318	0.022	-0.0149	0.0229	0.5139	400100
rs11172113	PEF	12	57527283	T	C	0.588	-0.0161	0.0026	3.25e-10	0.00012559	50.255	-0.0141	0.0162	0.3843	0.3371	0.0215	0.0224	-0.0548	0.0232	0.01847	400100
rs11176001	PEF	12	66409367	A	C	0.131	-0.0243	0.0037	8.33e-11	0.000134442	53.7973	0.0225	0.0222	0.3093	0.552	0.0182	0.0307	0.0327	0.0319	0.3049	400100
rs12820475	PEF	12	85720579	T	C	0.709	-0.0196	0.0028	1.7e-12	0.000158519	63.4335	-0.0202	0.018	0.2624	0.4344	-0.0195	0.025	-0.005	0.0259	0.847	400100
rs2367583	PEF	12	96250360	T	C	0.189	0.0231	0.0032	7.22e-13	0.000163582	65.46	0.0187	0.0258	0.4678	0.9229	0.0035	0.0357	0.087	0.037	0.01873	400100
rs2195242	PEF	12	102808464	A	G	0.26	0.0286	0.0029	1.85e-23	0.000314751	125.972	-0.0162	0.0171	0.3436	0.02065	-0.0547	0.0237	0.011	0.0246	0.6544	400100
rs2701110	PEF	12	114669870	A	C	0.169	0.024	0.0034	9.32e-13	0.000161786	64.7409	-0.0292	0.027	0.2786	0.4476	-0.0283	0.0373	-0.0374	0.0387	0.3347	400100
rs4885681	PEF	13	80467235	T	C	0.725	0.0171	0.0028	1.71e-09	0.000116598	46.6565	-0.0229	0.018	0.2026	0.6368	-0.0118	0.0249	-0.0358	0.0259	0.1665	400100
rs9670662	PEF	13	111098701	A	G	0.472	0.0156	0.0025	6.16e-10	0.000121298	48.5374	-0.0094	0.016	0.5589	0.5094	0.0146	0.0222	-0.0231	0.023	0.3153	400100
rs35107139	PEF	14	54419106	A	C	0.596	0.0196	0.0027	1.48e-13	0.000184999	74.0319	0.0329	0.0164	0.04516	0.9822	0.0005	0.0227	0.0375	0.0236	0.1114	400100
rs2012016	PEF	14	54784680	A	G	0.349	-0.0146	0.0026	3.26e-08	9.68595e-05	38.7572	-0.0024	0.0162	0.8812	0.6868	-0.009	0.0224	0.0212	0.0233	0.361	400100
rs11621118	PEF	14	74460126	T	C	0.632	0.0157	0.0026	2.02e-09	0.000114655	45.8789	-0.0047	0.017	0.7817	0.8159	0.0055	0.0235	-0.0142	0.0244	0.5599	400100
rs10130631	PEF	14	84337112	T	C	0.302	-0.0222	0.0028	6.49e-16	0.000207777	83.149	0.0065	0.0175	0.7102	0.8986	0.0031	0.0242	0.0025	0.0251	0.9222	400100
rs6644	PEF	14	105213343	A	G	0.554	0.0151	0.0025	2.87e-09	0.000112675	45.0864	-0.0117	0.0158	0.4584	0.7568	0.0068	0.0219	-0.0276	0.0228	0.2258	400100
rs8038373	PEF	15	49769369	T	C	0.719	-0.0208	0.0028	1.09e-13	0.00017482	69.9578	-0.0087	0.0167	0.6008	0.7388	-0.0077	0.0231	-0.0033	0.024	0.8899	400100
rs35138393	PEF	15	76977617	A	G	0.495	0.0216	0.0025	1.03e-17	0.000233257	93.3478	0.026	0.0158	0.09998	0.2039	0.0278	0.0219	-0.002	0.0227	0.9299	400100
rs4079029	PEF	15	83727830	T	C	0.339	0.0206	0.0027	1.05e-14	0.00019018	76.1056	-0.0153	0.0164	0.349	0.4178	-0.0184	0.0227	-0.011	0.0235	0.6408	400100
rs34949187	PEF	15	89386652	A	G	0.187	0.0235	0.0032	3.87e-13	0.000167918	67.1954	0.0232	0.0238	0.3298	0.6227	0.0162	0.033	0.0357	0.0343	0.2983	400100
rs2567432	PEF	15	96309205	A	C	0.288	0.0156	0.0028	2.05e-08	9.98049e-05	39.9359	0.0289	0.0183	0.1141	0.08148	0.0441	0.0253	-0.0019	0.0263	0.9425	400100
rs2684787	PEF	15	99505062	T	C	0.251	-0.0252	0.0029	3.83e-18	0.000238774	95.5562	0.0019	0.019	0.9221	0.6214	-0.013	0.0262	0.0131	0.0273	0.6305	400100
rs2729567	PEF	16	1022835	A	G	0.079	-0.0297	0.0047	2.23e-10	0.00012836	51.3634	-0.0002	0.0234	0.9926	0.5152	-0.021	0.0323	0.0124	0.0337	0.7121	400100
rs13330552	PEF	16	2170528	T	C	0.179	-0.0201	0.0033	1.15e-09	0.000118746	47.5158	0.0042	0.0207	0.8387	0.6891	-0.0114	0.0286	0.0287	0.0297	0.3345	400100
rs1659129	PEF	16	14404700	A	G	0.377	-0.0194	0.0026	9.37e-14	0.000176792	70.747	0.019	0.0165	0.2483	0.8515	0.0043	0.0228	-0.0005	0.0237	0.9829	400100
rs41418849	PEF	16	58062081	T	G	0.94	-0.0305	0.0054	2.2e-08	0.000104932	41.9878	0.0491	0.0414	0.2352	0.6538	0.0257	0.0573	-0.0167	0.0595	0.7791	400100
rs62062568	PEF	16	75445324	T	C	0.409	0.0312	0.0026	3.37e-34	0.000470598	188.375	0.003	0.016	0.8524	0.7627	0.0067	0.0221	-0.0271	0.0229	0.2375	400100
rs2345443	PEF	16	78225633	A	G	0.31	0.0199	0.0027	2.46e-13	0.000169413	67.7937	0.0057	0.0165	0.7323	0.705	0.0087	0.0229	0.0173	0.0238	0.4674	400100
rs71398138	PEF	16	79238563	A	C	0.861	0.0239	0.0037	6.72e-11	0.000136724	54.7106	-0.0017	0.0245	0.9436	0.8692	-0.0056	0.0339	0.0288	0.0351	0.4126	400100
rs2447937	PEF	17	28088859	A	G	0.56	-0.0222	0.0027	1.8e-16	0.000242872	97.1965	0.0254	0.016	0.1123	0.1573	0.0313	0.0221	0.0286	0.023	0.2131	400100
rs34405122	PEF	17	36813317	T	C	0.743	0.0162	0.0029	2.53e-08	0.000100226	40.1046	-0.0081	0.0193	0.674	0.3382	-0.0257	0.0268	-0.005	0.0277	0.8567	400100
rs17690703	PEF	17	43925297	T	C	0.263	-0.0223	0.0029	5.24e-15	0.00019278	77.1463	0.0014	0.0245	0.9546	0.655	0.0152	0.034	-0.0049	0.0351	0.89	400100
rs9897588	PEF	17	46488670	A	G	0.268	0.0198	0.0028	3.05e-12	0.000153818	61.5519	-0.0039	0.0178	0.8276	0.4868	-0.0171	0.0246	0.0313	0.0255	0.2201	400100
rs6501455	PEF	17	69201811	A	G	0.497	0.0364	0.0025	1.88e-47	0.000662456	265.224	0.0269	0.0162	0.09821	0.05629	0.0429	0.0225	-0.0066	0.0234	0.7789	400100
rs9908754	PEF	17	69387231	T	G	0.908	0.0472	0.0045	3.02e-25	0.00037221	148.977	0.0484	0.031	0.1182	0.1546	0.061	0.0428	0.0262	0.0444	0.5549	400100
rs35569031	PEF	17	79921774	T	C	0.346	-0.0175	0.0027	4.98e-11	0.000138599	55.4611	0.0295	0.0174	0.08965	0.5244	0.0153	0.024	0.0336	0.025	0.1785	400100
rs1876220	PEF	18	8800547	A	G	0.681	0.0211	0.0027	5.71e-15	0.000193434	77.4079	-0.0025	0.0176	0.8868	0.6885	0.0098	0.0243	0.0087	0.0252	0.73	400100
rs8089099	PEF	18	10078071	A	G	0.275	0.0288	0.0028	3.5e-24	0.000330739	132.373	-0.0307	0.0179	0.086	0.001408	-0.0791	0.0248	0.0112	0.0257	0.6631	400100
rs4800410	PEF	18	20032854	A	C	0.596	-0.0161	0.0026	4.04e-10	0.000124827	49.9496	0.0212	0.0159	0.1827	0.5165	0.0143	0.022	0.0164	0.0229	0.474	400100
rs10411932	PEF	19	3470264	T	C	0.519	-0.0142	0.0025	1.98e-08	0.000100674	40.2839	0.0057	0.0159	0.7203	0.5847	-0.0121	0.0221	0.0386	0.0229	0.09238	400100
rs2594713	PEF	19	13954336	A	C	0.761	0.0182	0.003	7.23e-10	0.000120491	48.2143	0.0102	0.0172	0.5543	0.4044	0.0199	0.0238	-0.0092	0.0248	0.7116	400100
rs2206925	PEF	20	6634895	T	C	0.364	-0.0163	0.0026	5.46e-10	0.000123017	49.225	-0.0151	0.0174	0.3877	0.9953	-0.0001	0.0242	0.0222	0.0251	0.3765	400100
rs6105096	PEF	20	13414676	A	C	0.563	-0.0227	0.0025	4.29e-19	0.000253555	101.473	0.0031	0.0158	0.8434	0.5471	-0.0132	0.0219	-0.0106	0.0228	0.643	400100
rs6087633	PEF	20	33408137	A	G	0.38	-0.018	0.0026	4.13e-12	0.000152669	61.0921	0.0367	0.0161	0.02257	0.07842	0.0392	0.0223	0.051	0.0231	0.02732	400100
rs4811018	PEF	20	48898447	A	G	0.338	-0.0167	0.0027	3.69e-10	0.000124807	49.9414	-0.0109	0.0169	0.5175	0.8561	0.0042	0.0233	-0.0157	0.0242	0.5162	400100
rs12627254	PEF	21	35368402	T	G	0.129	0.0331	0.0038	1.61e-18	0.000246203	98.5302	-0.0285	0.0253	0.2603	0.65	-0.0159	0.035	-0.0411	0.0364	0.2579	400100
rs79158929	PEF	21	35682958	A	G	0.0765	-0.0262	0.0047	3.05e-08	9.69909e-05	38.8098	0.0221	0.0294	0.4514	0.7061	0.0153	0.0406	0.0189	0.0422	0.6548	400100
rs9981293	PEF	21	37092980	A	G	0.423	0.0248	0.0026	2.41e-22	0.000300227	120.157	-0.0208	0.0159	0.1919	0.2228	-0.0269	0.0221	-0.0203	0.0229	0.3748	400100
rs13053204	PEF	22	18419005	T	C	0.778	-0.0185	0.003	1.14e-09	0.000118224	47.3071	-0.0058	0.0205	0.7762	0.8549	-0.0052	0.0284	-0.01	0.0295	0.7337	400100
rs713916	PEF	22	30593652	T	G	0.0922	0.0276	0.0044	2.51e-10	0.000127517	51.0262	0.0256	0.0284	0.3675	0.6063	0.0203	0.0393	0.0422	0.0409	0.3024	400100
rs111700120	PEF	22	50343919	T	C	0.153	0.0216	0.0035	6.7e-10	0.000120924	48.3875	0.0435	0.0222	0.05071	0.2097	0.0387	0.0308	0.0569	0.0319	0.07476	400100
rs10914204A	PEF	1	31257670	C	G	0.464	-0.0314	0.0026	1.27e-33	0.000490424	196.315	0.005	0.0162	0.755	0.4962	0.0152	0.0224	-0.0065	0.0232	0.78	400100
rs1416685A	PEF	1	51243374	C	G	0.408	0.0328	0.0026	1.28e-37	0.000519708	208.043	0.0049	0.0184	0.7887	0.05156	0.0496	0.0255	-0.0372	0.0265	0.1599	400100
rs6604614A	PEF	1	218631452	C	G	0.716	-0.0156	0.0028	2.13e-08	9.89716e-05	39.6025	0.029	0.0169	0.08552	0.0009648	0.0771	0.0234	-0.0075	0.0243	0.7586	400100
rs1489673A	PEF	2	18606144	A	T	0.184	0.0233	0.0032	6.01e-13	0.000163023	65.2363	-0.0035	0.0195	0.8577	0.398	-0.0228	0.027	0.0223	0.028	0.425	400100
rs34584544A	PEF	2	67466253	C	G	0.2	0.0191	0.0031	1.19e-09	0.000116739	46.7128	0.0419	0.0217	0.05359	0.09796	0.0497	0.03	0.0605	0.0312	0.05219	400100
rs16825200A	PEF	2	229501745	A	T	0.927	-0.0346	0.0048	8.98e-13	0.000162026	64.8371	-0.0434	0.0357	0.2242	0.6329	-0.0236	0.0495	-0.0421	0.0513	0.4114	400100
rs35213086A	PEF	4	56010351	A	T	0.968	0.0399	0.0073	4.6e-08	9.86282e-05	39.465	-0.0568	0.0491	0.2479	0.1138	-0.1075	0.068	0.0361	0.0705	0.6082	400100
rs1442167A	PEF	4	85299787	C	G	0.164	-0.0236	0.0034	6.68e-12	0.000152723	61.1138	-0.0173	0.0208	0.4073	0.3342	-0.0278	0.0288	-0.0343	0.03	0.2531	400100
rs7735476A	PEF	5	83015140	C	G	0.778	-0.0475	0.003	1.56e-55	0.000779381	312.074	0.0258	0.0169	0.1272	0.2672	0.026	0.0234	0.0296	0.0243	0.2239	400100
rs1509141A	PEF	5	118692218	C	G	0.7	0.0253	0.0027	2.94e-20	0.000268838	107.591	-0.0106	0.0169	0.5308	0.4966	-0.0159	0.0234	0.0058	0.0243	0.8118	400100
rs6896218A	PEF	5	179598009	C	G	0.506	0.0143	0.0025	1.59e-08	0.00010223	40.9065	0.0052	0.016	0.7461	0.4821	0.0155	0.0221	0.0261	0.0229	0.2549	400100
rs11755098A	PEF	6	1769998	C	G	0.306	0.0197	0.0027	6.43e-13	0.000164833	65.9604	0.0036	0.0161	0.8252	0.7274	0.0078	0.0223	-0.0055	0.0232	0.8129	400100
rs28360988A	PEF	6	30998194	A	T	0.0958	0.0431	0.0043	1.02e-23	0.000321821	128.802	-0.065	0.0382	0.08852	0.1372	-0.0786	0.0529	-0.0657	0.0549	0.2312	400100
rs7762928A	PEF	6	149399608	C	G	0.63	0.0204	0.0026	4.91e-15	0.000194014	77.64	0.004	0.016	0.801	0.5639	0.0128	0.0222	-0.0172	0.0231	0.4551	400100
rs62471946A	PEF	7	84392873	A	T	0.219	0.0247	0.003	3.76e-16	0.000208698	83.5176	0.0309	0.0222	0.1641	0.4329	0.0241	0.0307	0.0079	0.0319	0.8049	400100
rs12153A	PEF	8	8560909	C	G	0.242	-0.0171	0.0029	6.74e-09	0.000107277	42.9261	-0.0416	0.0206	0.04306	0.06635	-0.0524	0.0285	-0.0544	0.0297	0.06674	400100
rs7815695A	PEF	8	124783978	C	G	0.803	-0.0173	0.0032	4.42e-08	9.469e-05	37.889	-0.003	0.0207	0.8866	0.6147	-0.0144	0.0287	0.0028	0.0298	0.9249	400100
rs6998547A	PEF	8	130662038	C	G	0.303	-0.0237	0.0027	5.77e-18	0.000237248	94.9453	0.013	0.0172	0.4503	0.7164	0.0087	0.0238	0.0222	0.0248	0.3712	400100
rs17209774A	PEF	9	4145163	C	G	0.366	-0.0261	0.0026	2.28e-23	0.000316141	126.528	0.0008	0.018	0.9631	0.6465	-0.0115	0.025	-0.0052	0.0259	0.8405	400100
rs7331540A	PEF	13	32710520	C	G	0.415	-0.0199	0.0026	1.06e-14	0.000192283	76.9471	0.0084	0.0159	0.5974	0.9115	0.0025	0.0221	0.0233	0.0229	0.308	400100
rs4337253A	PEF	15	71609306	C	G	0.335	-0.0419	0.0027	1.34e-55	0.000782212	313.208	0.011	0.0172	0.5225	0.7591	-0.0073	0.0239	0.0422	0.0248	0.08907	400100
rs6938A	PEF	15	75136261	C	G	0.3	0.0175	0.0027	2.02e-10	0.000128625	51.4695	-0.0038	0.0165	0.8157	0.3847	0.0198	0.0228	-0.0142	0.0237	0.548	400100
rs2241099A	PEF	16	11225064	C	G	0.751	-0.0162	0.0029	2.88e-08	9.8152e-05	39.2745	-0.0137	0.0194	0.4786	0.06059	-0.0504	0.0269	0.019	0.0279	0.4954	400100
rs227728A	PEF	17	54776855	A	T	0.331	-0.0291	0.0027	2.14e-27	0.000375034	150.107	0.0091	0.016	0.57	0.9465	0.0015	0.0222	0.0219	0.023	0.342	400100
rs11881865A	PEF	19	13098993	C	G	0.0374	-0.0431	0.0067	1.49e-10	0.000133753	53.5215	-0.0336	0.0582	0.564	0.2067	-0.1021	0.0808	-0.0416	0.0837	0.6194	400100
rs112009052A	PEF	19	41099501	A	T	0.0135	0.065	0.0111	5.04e-09	0.000112535	45.0303	-0.1463	0.0558	0.008739	0.2014	-0.0986	0.0772	-0.2683	0.0806	0.0008692	400100
rs3937045A	PEF	22	46030194	C	G	0.426	0.0166	0.0026	8.49e-11	0.000134762	53.9256	-0.0232	0.0161	0.1491	0.2227	-0.0272	0.0223	-0.0217	0.0231	0.3484	400100
A: SNP with palindromic structure
SNP: single nucleotide polymorphism; CHR: chromosome; POS: position; EA: effect allele; OA: other allele; MAF: mininum allele frequency; SE: standard error; R2: variance explained by the SNPs on exposure.

## Sheet: Table S5
Table S5 SNPs for VTE in the reverse MR analyses: Harmonized Data (r2 < 0.001)
											Outcome: FEV1			Outcome: FVC			Outcome: FF			Outcome: PEF
SNP	CHR	POS	EA	OA	MAF	Beta	SE	P	R2	F_statistic	Beta	SE	P	Beta	SE	P	Beta	SE	P	Beta	SE	P	N=218792
rs6025	1	169549811	T	C	0.02026	1.1753	0.0624	3.524e-79	0.0548375	12694	0.0114	0.0079	0.1473	0.0043	0.0079	0.589	0.0156	0.008	0.0517	0.0114	0.0079	0.1473	218790
rs2066865	4	154604124	A	G	0.3021	0.2171	0.0174	6.92e-36	0.0198744	4436.49	-0.0027	0.0027	0.3168	-0.0025	0.0027	0.371	-0.0028	0.0028	0.305	-0.0027	0.0027	0.3168	218790
rs3756011	4	186285095	A	C	0.4274	0.2044	0.016	2.888e-37	0.0204493	4567.5	-0.0032	0.0024	0.1837	-0.0035	0.0024	0.148	-0.001	0.0024	0.674	-0.0032	0.0024	0.1837	218790
rs62350309	4	186356512	G	A	0.1031	-0.164	0.0263	4.709e-10	0.00497417	1093.74	-0.0059	0.0054	0.2735	-0.0063	0.0054	0.245	-0.0007	0.0055	0.892	-0.0059	0.0054	0.2735	218790
rs9266721	6	31382042	A	C	0.6023	-0.0903	0.0163	2.89e-08	0.00390638	858.028	-0.003	0.0024	0.2097	-0.0099	0.0024	3.75e-05	0.0123	0.0024	4.6e-07	-0.003	0.0024	0.2097	218790
rs628094	9	133001900	A	G	0.6825	0.1039	0.0171	1.13e-09	0.00467851	1028.42	0.0029	0.0026	0.2758	0.0025	0.0026	0.349	0.0005	0.0027	0.862	0.0029	0.0026	0.2758	218790
rs149244513	9	133183871	A	G	0.03032	0.2709	0.0473	1.047e-08	0.00431525	948.225	-0.0054	0.0181	0.7643	-0.0024	0.0182	0.894	-0.0092	0.0184	0.617	-0.0054	0.0181	0.7643	218790
rs78807356	11	46575120	T	G	0.006984	0.9026	0.105	8.049e-18	0.0113001	2500.6	0.016	0.0072	0.02543	0.0082	0.0072	0.255	0.0137	0.0073	0.0603	0.016	0.0072	0.02543	218790
rs5896	11	46723453	T	C	0.2217	0.1129	0.0202	2.443e-08	0.00439876	966.658	0.0109	0.0033	0.00106	0.0107	0.0034	0.00138	0.0031	0.0034	0.356	0.0109	0.0033	0.00106	218790
rs117716477	12	103847180	A	C	0.0165	0.4855	0.0659	1.757e-13	0.00765009	1686.67	-0.0121	0.01	0.2223	-0.0076	0.01	0.45	-0.0131	0.0102	0.197	-0.0121	0.01	0.2223	218790
rs2885055	19	10618421	A	G	0.8221	0.1381	0.0208	3.303e-11	0.00557851	1227.37	-0.0071	0.0028	0.01149	-0.0061	0.0028	0.0316	-0.0018	0.0029	0.52	-0.0071	0.0028	0.01149	218790
rs6060308	20	35206575	A	G	0.3178	0.1143	0.0171	2.167e-11	0.00566485	1246.47	-0.0137	0.0026	2.363e-07	-0.0191	0.0027	7.05e-13	0.0083	0.0027	0.00206	-0.0137	0.0026	2.363e-07	218790
rs13377102A	10	69453630	A	T	0.1089	-0.1836	0.0257	9.223e-13	0.00654229	1440.81	0.0016	0.0034	0.6334	0.0018	0.0034	0.591	0.001	0.0035	0.784	0.0016	0.0034	0.6334	218790
A: SNP with palindromic structure
SNP: single nucleotide polymorphism; CHR: chromosome; POS: position; EA: effect allele; OA: other allele; MAF: mininum allele frequency; SE: standard error; R2: variance explained by the SNPs on exposure.

## Sheet: Table S6
Table S6 SNPs for DVT in the reverse MR analyses: Harmonized Data (r2 < 0.001)
											Outcome: FEV1			Outcome: FVC			Outcome: FF			Outcome: PEF
SNP	CHR	POS	EA	OA	MAF	Beta	SE	P	R2	F_statistic	Beta	SE	P	Beta	SE	P	Beta	SE	P	Beta	SE	P	N=218792
rs6025	1	169549811	T	C	0.02026	1.742	0.0906	1.86e-82	0.120469	29967.7	0.0114	0.0079	0.1473	0.0043	0.0079	0.589	0.0156	0.008	0.0517	0.019	0.0084	0.0239	218790
rs2066865	4	154604124	A	G	0.3021	0.19	0.024	2.12e-15	0.0152223	3381.98	-0.0027	0.0027	0.3168	-0.0025	0.0027	0.371	-0.0028	0.0028	0.305	-0.0019	0.0029	0.521	218790
rs3756011	4	186285095	A	C	0.4274	0.2118	0.0222	1.4e-21	0.0219567	4911.76	-0.0032	0.0024	0.1837	-0.0035	0.0024	0.148	-0.001	0.0024	0.674	-0.0026	0.0026	0.308	218790
rs78807356	11	46575120	T	G	0.006984	1.15	0.1489	1.14e-14	0.0183437	4088.41	0.016	0.0072	0.02543	0.0082	0.0072	0.255	0.0137	0.0073	0.0603	0.0076	0.0076	0.318	218790
rs117716477	12	103847180	A	C	0.0165	0.5204	0.0906	9.27e-09	0.00878947	1940.1	-0.0121	0.01	0.2223	-0.0076	0.01	0.45	-0.0131	0.0102	0.197	-0.0114	0.0108	0.291	218790
rs6060308	20	35206575	A	G	0.3178	0.1567	0.0236	3.4e-11	0.0106472	2354.56	-0.0137	0.0026	2.363e-07	-0.0191	0.0027	7.05e-13	0.0083	0.0027	0.00206	0.0082	0.0029	0.00451	218790
rs13377102A	10	69453630	A	T	0.1089	-0.1959	0.0356	3.63e-08	0.00744823	1641.83	0.0016	0.0034	0.6334	0.0018	0.0034	0.591	0.001	0.0035	0.784	0.0057	0.0037	0.117	218790
rs11602537A	11	46709089	G	C	0.2226	0.1644	0.028	4.4e-09	0.00935413	2065.91	-0.0107	0.0033	0.001166	-0.0104	0.0033	0.00173	-0.0034	0.0034	0.312	-0.0065	0.0036	0.072	218790
A: SNP with palindromic structure
SNP: single nucleotide polymorphism; CHR: chromosome; POS: position; EA: effect allele; OA: other allele; MAF: mininum allele frequency; SE: standard error; R2: variance explained by the SNPs on exposure.

## Sheet: Table S7
Table S7 SNPs for PE in the reverse MR analyses: Harmonized Data (r2 < 0.001)
											Outcome: FEV1			Outcome: FVC			Outcome: FF			Outcome: PEF
SNP	CHR	POS	EA	OA	MAF	Beta	SE	P	R2	F_statistic	Beta	SE	P	Beta	SE	P	Beta	SE	P	Beta	SE	P	N=218792
rs1894692	1	169498416	A	G	0.9798	-0.7542	0.0874	6.348e-18	0.022516	5039.76	-0.0066	0.0082	0.4187	-0.0008	0.0082	0.921	-0.0131	0.0083	0.115	-0.0156	0.0088	0.0752	218790
rs7659024	4	154599778	A	G	0.302	0.2875	0.0251	2.1e-30	0.0348472	7899.5	-0.0028	0.0027	0.3117	-0.0025	0.0027	0.371	-0.0029	0.0028	0.293	-0.0021	0.0029	0.481	218790
rs3756011	4	186285095	A	C	0.4274	0.2576	0.0231	5.835e-29	0.0324794	7344.71	-0.0032	0.0024	0.1837	-0.0035	0.0024	0.148	-0.001	0.0024	0.674	-0.0026	0.0026	0.308	218790
rs117716477	9	133273682	A	C	0.5432	0.5914	0.0969	1.034e-09	0.173572	45951.6	-0.0121	0.01	0.2223	-0.0076	0.01	0.45	-0.0131	0.0102	0.197	-0.0114	0.0108	0.291	218790
rs3087969	12	103847180	T	C	0.0165	0.1775	0.0301	3.823e-09	0.00102255	223.953	-0.0076	0.0028	0.006264	-0.0067	0.0028	0.0172	-0.0024	0.0028	0.404	-0.0053	0.003	0.0812	218790
rs8176645A	19	10627963	T	A	0.8238	-0.2048	0.0229	3.543e-19	0.0121764	2696.9	-0.0119	0.0028	2.912e-05	-0.0091	0.0029	0.00141	-0.0088	0.0029	0.00248	-0.0191	0.0031	9.35e-10	218790
A: SNP with palindromic structure
SNP: single nucleotide polymorphism; CHR: chromosome; POS: position; EA: effect allele; OA: other allele; MAF: mininum allele frequency; SE: standard error; R2: variance explained by the SNPs on exposure.

## Sheet: Table S8
Table S8 Causal associations of lung function with risk of VTE by forwards UVMR analyses
	Outcome: VTE
Exposure	nSNPs	OR (95%CI)	Beta (SE)	P	Q_pval(I2)	Intercept(P)	RSSobs	Global P
FEV1 (outliers were not removed )
IVW	212	0.829(0.668-1.029)	(-0.188)(0.110)	0.089	4.77E-47(0.678)
MR-Egger	212	1.329(0.659-2.679)	0.284(0.358)	0.428		(-0.009)(0.167)
Weighted Median	212	0.935(0.768-1.138)	(-0.068)(0.100)	0.499
Weighted Mode	212	0.984(0.618-1.567)	(-0.016)(0.237)	0.946
MR-PRESSO	212	0.902(0.792-1.012)	(-0.103)(0.062)	0.098			310.305	0.018
FEV1 (outliers were removed )
IVW	209	0.903(0.797-1.023)	(-0.102)(0.064)	0.11	0.370(0.027)
MR-Egger	209	0.989(0.657-1.488)	(-0.012)(0.209)	0.956		(-0.002)(0.648)
Weighted Median	209	0.943(0.779-1.140)	(-0.059)(0.097)	0.542
Weighted Mode	209	1.005(0.616-1.639)	0.005(0.249)	0.985
CAUSE	3352	0.951(0.725-1.177)	(-0.050)(0.121)	0.68
MR-PRESSO	209	0.924(0.819-1.029)	(-0.079)(0.058)	0.17			259.003	0.399
FVC (outliers were not removed )
IVW	194	0.878(0.758-1.018)	(-0.130)(0.075)	0.084	0.008(0.209)
MR-Egger	194	1.081(0.634-1.842)	0.078(0.272)	0.775		(-0.004)(0.427)
Weighted Median	194	0.784(0.639-0.964)	(-0.243)(0.105)	0.021
Weighted Mode	194	0.659(0.364-1.192)	(-0.417)(0.303)	0.17
MR-PRESSO	194	0.969(0.836-1.102)	(-0.031)(0.070)	0.66			287.059	0.006
FVC (outliers were removed )
IVW	189	0.921(0.803-1.057)	(-0.082)(0.069)	0.241	0.327(0.041)
MR-Egger	189	1.099(0.669-1.805)	0.095(0.253)	0.709		(-0.003)(0.469)
Weighted Median	189	0.785(0.639-0.963)	(-0.242)(0.104)	0.02
Weighted Mode	189	0.659(0.369-1.181)	(-0.416)(0.297)	0.163
CAUSE	3394	0.990(0.896-1.105)	(-0.010)(inf)	1
MR-PRESSO	189	0.975(0.851-1.099)	(-0.025)(0.065)	0.703			228.721	0.344
FF (outliers were not removed )
IVW	240	1.046(0.953-1.148)	0.045(0.048)	0.346	0.486(0.000)
MR-Egger	240	1.136(0.921-1.400)	0.127(0.107)	0.236		(-0.002)(0.391)
Weighted Median	240	1.251(1.061-1.476)	0.224(0.084)	0.008
Weighted Mode	240	1.863(1.459-2.379)	0.622(0.125)	1.165e-06
MR-PRESSO	240	0.892(0.806-0.978)	(-0.114)(0.049)	0.022			366.029	0.002
FF (outliers were removed )
IVW	236	1.037(0.944-1.139)	0.036(0.048)	0.447	0.480(0.002)
MR-Egger	236	1.133(0.918-1.398)	0.125(0.107)	0.246		(-0.003)(0.358)
Weighted Median	236	1.251(1.059-1.476)	0.224(0.085)	0.008
Weighted Mode	236	1.843(1.442-2.355)	0.611(0.125)	1.935e-06
CAUSE	3014	0.951(0.798-1.104)	(-0.050)(0.082)	0.54
MR-PRESSO	236	0.871(0.791-0.951)	(-0.138)(0.047)	0.004			325.346	0.04
PEF (outliers were not removed )
IVW	168	1.008(0.879-1.156)	0.008(0.069)	0.905	0.012(0.209)
MR-Egger	168	0.786(0.525-1.177)	(-0.240)(0.206)	0.245		0.006(0.201)
Weighted Median	168	0.926(0.755-1.137)	(-0.077)(0.105)	0.462
Weighted Mode	168	0.756(0.511-1.177)	(-0.279)(0.200)	0.164
MR-PRESSO	168	0.896(0.785-1.007)	(-0.110)(0.063)	0.083			243.865	0.013
PEF (outliers were removed )
IVW	166	1.006(0.882-1.147)	0.006(0.067)	0.928	0.084(0.134)
MR-Egger	166	0.774(0.526-1.139)	(-0.256)(0.197)	0.195		0.006(0.159)
Weighted Median	166	0.926(0.770-1.114)	(-0.077)(0.094)	0.414
Weighted Mode	166	0.757(0.493-1.162)	(-0.279)(0.219)	0.204
CAUSE	2608	0.980(0.887-1.094)	(-0.020)(Inf)	1
MR-PRESSO	166	0.879(0.774-0.984)	(-0.129)(0.061)	0.035			221.797	0.089
	Outcome: DVT
Exposure	nSNPs	OR (95%CI)	Beta (SE)	P	Q_pval(I2)	Intercept(P)	RSSobs	Global P
FEV1 (outliers were not removed )
IVW	214	0.812(0.674-0.977)	(-0.209)(0.095)	0.027	0.020(0.173)
MR-Egger	214	1.385(0.759-2.527)	0.326(0.307)	0.289		(-0.011)(0.069)
Weighted Median	214	1.007(0.765-1.325)	0.007(0.140)	0.959
Weighted Mode	214	1.315(0.629-2.752)	0.274(0.377)	0.467
MR-PRESSO	214	0.980(0.817-1.143)	(-0.020)(0.085)	0.813			304.895	0.03
FEV1 (outliers were removed )
IVW	209	0.876(0.737-1.041)	(-0.132)(0.088)	0.133	0.381(0.026)
MR-Egger	209	1.228(0.703-2.146)	0.205(0.285)	0.472		(-0.007)(0.214)
Weighted Median	209	1.027(0.785-1.344)	0.027(0.137)	0.847
Weighted Mode	209	1.331(0.609-2.909)	0.286(0.399)	0.474
CAUSE	3352	0.896(0.694-1.098)	(-0.110)(0.115)	0.34
MR-PRESSO	209	0.995(0.841-1.149)	(-0.005)(0.079)	0.951			257.204	0.429
FVC (outliers were not removed )
IVW	194	0.732(0.602-0.891)	(-0.311)(0.100)	0.002	0.055(0.143)
MR-Egger	194	0.973(0.479-1.977)	(-0.028)(0.362)	0.939		(-0.006)(0.416)
Weighted Median	194	0.715(0.541-0.944)	(-0.336)(0.142)	0.018
Weighted Mode	194	0.576(0.210-1.577)	(-0.552)(0.514)	0.284
MR-PRESSO	194	0.849(0.679-1.019)	(-0.164)(0.102)	0.109			-31.256	0.589
FVC (outliers were removed )
IVW	192	0.774(0.641-0.934)	(-0.256)(0.096)	0.008	0.290(0.051)
MR-Egger	192	1.058(0.538-2.082)	0.057(0.345)	0.869		(-0.006)(0.346)
Weighted Median	192	0.725(0.552-0.952)	(-0.322)(0.139)	0.021
Weighted Mode	192	0.571(0.217-1.503)	(-0.560)(0.494)	0.258
CAUSE	3394	0.914(0.701-1.127)	(-0.090)(0.119)	0.45
MR-PRESSO	192	0.865(0.701-1.029)	(-0.145)(0.097)	0.138			208.946	0.206
FF (outliers were not removed )
IVW	240	1.064(0.935-1.211)	0.062(0.066)	0.348	0.486(0.000)
MR-Egger	240	1.192(0.892-1.593)	0.176(0.148)	0.236		(-0.003)(0.392)
Weighted Median	240	1.364(1.096-1.696)	0.310(0.111)	0.005
Weighted Mode	240	2.375(1.692-3.333)	0.865(0.173)	1.087e-06
MR-PRESSO	240	0.856(0.734-0.978)	(-0.155)(0.073)	0.034			292.063	0.01
FF (outliers were removed )
IVW	234	1.070(0.938-1.220)	0.067(0.067)	0.313	0.488(0.000)
MR-Egger	234	1.194(0.891-1.599)	0.177(0.149)	0.236		(-0.003)(0.004)
Weighted Median	234	1.364(1.087-1.712)	0.311(0.116)	0.007
Weighted Mode	234	2.308(1.651-3.226)	0.836(0.171)	1.821e-06
CAUSE	3017	0.970(0.211-1.729)	(-0.030)(0.399)	0.94
MR-PRESSO	234	0.867(0.753-0.981)	(-0.143)(0.067)	0.034			239.934	0.432
PEF
IVW	168	1.001(0.833-1.204)	0.001(0.094)	0.988	0.041(0.166)
MR-Egger	168	0.645(0.375-1.110)	(-0.438)(0.277)	0.115		0.011(0.093)
Weighted Median	168	0.829(0.622-1.105)	(-0.187)(0.146)	0.201
Weighted Mode	168	0.774(0.455-1.319)	(-0.256)(0.272)	0.348
CAUSE	2608	0.951(0.127-1.775)	(-0.050)(0.442)	0.91
MR-PRESSO	168	0.874(0.713-1.035)	(-0.135)(0.094)	0.15			200.568	0.051
	Outcome: PE
Exposure	nSNPs	OR (95%CI)	Beta (SE)	P	Q_pval(I2)	Intercept(P)	RSSobs	Global P
FEV1
IVW	213	0.953(0.794-1.144)	(-0.048)(0.093)	0.607	0.192(0.034)
MR-Egger	213	1.074(0.592-1.949)	0.072(0.304)	0.814		(-0.003)(0.679)
Weighted Median	213	1.079(0.822-1.417)	0.076(0.139)	0.584
Weighted Mode	213	0.970(0.539-1.746)	(-0.030)(0.299)	0.919
CAUSE	3352	1.062(0.671-1.453)	0.060(0.188)	0.75
MR-PRESSO	213	0.776(0.636-0.916)	(-0.254)(0.092)	0.006			224.085	0.297
FVC (outliers were not removed )
IVW	194	0.972(0.789-1.198)	(-0.028)(0.107)	0.792	0.018(0.184)
MR-Egger	194	1.276(0.600-2.715)	0.244(0.385)	0.527		(-0.005)(0.007)
Weighted Median	194	0.946(0.710-1.261)	(-0.055)(0.147)	0.706
Weighted Mode	194	0.979(0.422-2.268)	(-0.021)(0.429)	0.96
MR-PRESSO	194	0.971(0.767-1.175)	(-0.029)(0.107)	0.788			239.266	0.019
FVC (outliers were removed )
IVW	191	0.992(0.812-1.211)	(-0.008)(0.102)	0.934	0.182(0.085)
MR-Egger	191	1.319(0.645-2.699)	0.277(0.365)	0.449		(-0.006)(0.416)
Weighted Median	191	0.952(0.717-1.264)	(-0.049)(0.145)	0.736
Weighted Mode	191	0.968(0.420-2.232)	(-0.033)(0.426)	0.939
CAUSE	3394	1.139(0.699-1.579)	0.130(0.197)	0.51
MR-PRESSO	191	1.006(0.805-1.207)	0.006(0.102)	0.956			209.816	0.177
FF
IVW	240	1.066(0.932-1.219)	0.064(0.069)	0.349	0.486(0.001)
MR-Egger	240	1.200(0.888-1.623)	0.182(0.154)	0.237		(-0.003)(0.004)
Weighted Median	240	1.379(1.098-1.734)	0.322(0.117)	0.006
Weighted Mode	240	2.441(1.719-3.468)	0.892(0.179)	1.195e-06
CAUSE	3017	0.932(0.738-1.126)	(-0.070)(0.106)	0.51
MR-PRESSO	240	0.968(0.841-1.095)	(-0.033)(0.067)	0.625			233.934	0.615
PEF
IVW	168	1.037(0.869-1.238)	0.036(0.090)	0.687	0.393(0.025)
MR-Egger	168	0.910(0.539-1.538)	(-0.094)(0.268)	0.725		0.003(0.605)
Weighted Median	168	0.949(0.722-1.248)	(-0.052)(0.140)	0.71
Weighted Mode	168	0.842(0.527-1.346)	(-0.172)(0.239)	0.474
CAUSE	2608	1.062(0.727-1.397)	0.060(0.161)	0.71
MR-PRESSO	168	0.882(0.726-1.038)	(-0.125)(0.090)	0.167			171.419	0.437
SNP: single nucleotide polymorphism; OR: odds ratio; SE: standard error; IVW: inverse-variance weighted; PRESSO: pleiotropy residual sum and outlier.

## Sheet: Table S9
Table S9 Causal associations of VTE with lung function via reverse UVMR
	Exposure: VTE
Outcome	nSNPs	OR (95%CI)	Beta(SE)	P	Q_pval(I2)	Intercept(P)	RSSobs	Global P
FEV1(outliers were not removed)
IVW	11	1.005(0.991-1.019)	0.005(0.007)	0.521	0.001(0.682)
MR-Egger	11	1.008(0.987-1.029)	0.008(0.011)	0.487		(-0.001)(0.689)
Weighted Median	11	1.009(0.998-1.021)	0.009(0.006)	0.119
Weighted Mode	11	1.008 (0.998-1.019)	0.008(0.005)	0.159
MR-PRESSO	11	1.005 (0.991-1.019)	0.005(0.005)	0.466			36.447	0.005
FEV1(outliers were removed)
IVW	8	1.000(0.989-1.012)	0.000(0.006)	0.949	0.167(0.327)
MR-Egger	8	1.002(0.984-1.021)	0.002(0.009)	0.833		(-0.001)(0.815)
Weighted Median	8	0.999(0.986-1.011)	(-0.001)(0.006)	0.841
Weighted Mode	8	1.005(0.991-1.018)	0.005(0.007)	0.517
CAUSE	1459	1.000(0.990-1.010)	0.000(0.000）	0.83
MR-PRESSO	8	1.001(0.991-1.011)	0.001(0.005)	0.822			16.778	0.239
FVC(outliers were not removed)
IVW	11	1.002(0.987-1.018)	0.002(0.008)	0.772	2.753e-05(0.742)
MR-Egger	11	0.997(0.975-1.020)	(-0.003)(0.012)	0.821		0.002(0.564)
Weighted Median	11	1.003(0.993-1.014)	0.003(0.005)	0.525
Weighted Mode	11	1.002(0.993-1.012)	0.002(0.005)	0.673
MR-PRESSO	11	0.999(0.989-1.009)	(-0.001)(0.005)	0.672			41.729	0.001
FVC(outliers were removed)
IVW	9	0.998(0.998-1.008)	(-0.002)(0.005)	0.691	0.153(0.332)
MR-Egger	9	1.007(0.995-1.019)	0.007(0.006)	0.303		(-0.003)(0.093)
Weighted Median	9	1.002(0.992-1.013)	0.002(0.005)	0.653
Weighted Mode	9	1.003(0.993-1.013)	0.003(0.005)	0.579
CAUSE	1459	1.000(1.000-1.010)	0.000(1.000)	1
MR-PRESSO	9	0.999(0.989-1.009)	(-0.001)(0.005)	0.878			15.484	0.175
FF
IVW	11	1.008(0.997-1.019)	0.008(0.005)	0.146	0.066(0.426)
MR-Egger	11	1.009(0.993-1.026)	0.009(0.008)	0.279		(-0.001)(0.791)
Weighted Median	11	1.012(1.001-1.023)	0.012(0.006)	0.028
Weighted Mode	11	1.010(1.000-1.021)	0.010(0.005)	0.074
CAUSE	1459	1.000(0.990-1.010)	0.000(NaN)	1
MR-PRESSO	11	1.008(0.998-1.018)	0.008(0.005)	0.169			20.564	0.084
PEF(outliers were not removed)
IVW	11	1.005(0.991-1.019)	0.005(0.007)	0.521	0.001(0.682)
MR-Egger	11	1.008(0.987-1.029)	0.008(0.011)	0.487		(-0.001)(0.689)
Weighted Median	11	1.009(0.998-1.021)	0.009(0.006)	0.116
Weighted Mode	11	1.008(0.997-1.019)	0.008(0.006)	0.165
MR-PRESSO	11	1.006(0.992-1.020)	0.006(0.007)	0.442			35.873	0.005
PEF(outliers were removed)
IVW	9	1.005(0.994-1.016)	0.005(0.005)	0.353	0.086(0.423)
MR-Egger	9	1.009(0.993-1.025)	0.009(0.008)	0.302		(-0.002)(0.519)
Weighted Median	9	1.010(0.999-1.021)	0.010(0.006)	0.085
Weighted Mode	9	1.011(0.999-1.022)	0.011(0.006)	0.093
CAUSE	1457	1.000(0.990-1.010)	0.000(0.000)	0.99
MR-PRESSO	9	1.006(0.996-1.016)	0.006(0.005)	0.276			17.355	0.136
	Exposure: DVT
Outcome	nSNPs	OR (95%CI)	Beta(SE)	P	Q_pval(I2)	Intercept(P)	RSSobs	Global P
FEV1
IVW	5	1.005(0.995-1.015)	0.005(0.005)	0.354	0.055(0.569)
MR-Egger	5	1.012(1.003-1.021)	0.012(0.005)	0.076		(-0.006)(0.092)
Weighted Median	5	1.007(0.999-1.015)	0.007(0.004)	0.051
Weighted Mode	5	1.009(1.000-1.017)	0.009(0.004)	0.105
CAUSE	1311	1.000(1.000-1.010)	0.000(0.000)	0.77
MR-PRESSO	5	1.005(0.995-1.015)	0.005(0.005)	0.407			12.911	0.124
FVC
IVW	5	1.001(0.993-1.008)	0.001(0.004）	0.839	0.277(0.216)
MR-Egger	5	1.007(0.998-1.015)	0.007(0.004)	0.234		(-0.004)(0.141)
Weighted Median	5	1.003(0.996-1.011)	0.003(0.004)	0.416
Weighted Mode	5	1.004(0.996-1.012)	0.004(0.004)	0.43
CAUSE	1311	1.000(1.000-1.010)	0.000(0.000)	0.94
MR-PRESSO	5	1.001(0.993-1.009)	0.001(0.004)	0.849			7.244	0.381
FF
IVW	6	1.008(0.997-1.019)	0.008(0.006)	0.144	0.017(0.636)
MR-Egger	6	1.009(0.993-1.025)	0.009(0.008)	0.346		(-0.000)(0.004)
Weighted Median	6	1.009(1.002-1.017)	0.009(0.004)	0.012
Weighted Mode	6	1.009(1.001-1.016)	0.009(0.004)	0.073
CAUSE	1311	1.000(0.990-1.010)	0.000(0.000)	0.99
MR-PRESSO	6	1.008(0.996-1.020)	0.008(0.006)	0.204			15.428	0.069
PEF
IVW	6	1.007(0.997-1.018)	0.007(0.005)	0.183	0.031(0.593)
MR-Egger	6	1.009(0.993-1.025)	0.009(0.008)	0.342		(-0.001)(0.812)
Weighted Median	6	1.009(1.001-1.017)	0.009(0.004)	0.026
Weighted Mode	6	1.009(1.001-1.017)	0.009(0.004)	0.072
CAUSE	1311	1.010(0.927-1.093)	0.010(0.042)	0.81
MR-PRESSO	6	1.007(0.997-1.017)	0.007(0.005)	0.241			15.408	0.145
	Exposure: PE
Outcome	nSNPs	OR (95%CI)	Beta(SE)	P	Q_pval(I2)	Intercept(P)	RSSobs	Global P
FEV1
IVW	5	0.989(0.976-1.003)	(-0.011)(0.007)	0.122	0.102(0.482)
MR-Egger	5	1.017(0.991-1.043)	0.017(0.013)	0.302		(-0.009)(0.111)
Weighted Median	5	0.989(0.977-1.001)	(-0.011)(0.006)	0.083
Weighted Mode	5	0.989 (0.972-1.005)	(-0.012)(0.009)	0.25
CAUSE	1236	0.990(0.959-1.021)	(-0.010)(0.016)	0.52
MR-PRESSO	5	0.989 (0.975-1.003)	(-0.011)(0.007)	0.197			10.903	0.195
FVC
IVW	5	0.989(0.979-0.999)	(-0.011)(0.005)	0.029	0.373(0.058)
MR-Egger	5	1.010(0.984-1.037)	0.010(0.013)	0.502		(-0.007)(0.178)
Weighted Median	5	0.989(0.977-1.001)	(-0.011)(0.006)	0.067
Weighted Mode	5	0.989(0.974-1.003)	(-0.012)(0.008)	0.207
CAUSE	1236	0.990(0.953-1.027)	(-0.010)(0.019)	0.59
MR-PRESSO	5	0.989(0.979-0.999)	(-0.011)(0.005)	0.095			5.903	0.471
FF
IVW	5	0.996(0.985-1.008)	(-0.004)(0.006)	0.554	0.229(0.289)
MR-Egger	5	1.013(0.984-1.044)	0.013(0.015)	0.449		(-0.005)(0.316)
Weighted Median	5	0.993(0.980-1.007)	(-0.007)(0.007)	0.335
Weighted Mode	5	0.992(0.975-1.009)	(-0.008)(0.009)	0.406
CAUSE	1236	0.990(0.961-1.019)	(-0.010)(0.015)	0.51
MR-PRESSO	5	0.996(0.984-1.008)	(-0.004)(0.006)	0.585			8.7	0.297
PEF
IVW	5	0.995(0.980-1.010)	(-0.005)(0.008)	0.482	0.095(0.495)
MR-Egger	5	1.024(0.996-1.053)	0.024(0.014)	0.191		(-0.009)(0.112)
Weighted Median	5	0.991(0.978-1.005)	(-0.009)(0.007)	0.203
Weighted Mode	5	0.990(0.973-1.008)	(-0.010)(0.009)	0.348
CAUSE	1237	0.990(0.951-1.029)	(-0.010)(0.020)	0.62
MR-PRESSO	5	0.995(0.979-1.011)	(-0.005)(0.008)	0.52			12.013	0.146
SNP: single nucleotide polymorphism; OR: odds ratio; SE: standard error; IVW: inverse-variance weighted; PRESSO: pleiotropy residual sum and outlier.

[truncated: 3 more sheets: Table S10, Table S11, Table S12]
